# Supplementary material for: Structure and unusual binding mechanism of the hyaluronan receptor LYVE-1 mediating leucocyte entry to lymphatics
Source: Nat Commun. 2025 Mar 20;16:2754. doi: 10.1038/s41467-025-57866-8 (PMC11926218; doi:10.1038/s41467-025-57866-8)
Supplement: Supplementary file 8 — Source Data [file 41467_2025_57866_MOESM8_ESM.xlsx]

## Sheet: Figure 1
Panel A					Inset							Panel C					Right inset							Left inset
Extend		Retract			Retract		Retract		Retract			Extend		Retract			Retract		Retract		Retract
Force	Distance	Force	Distance		Force	Distance	Force	Distance	Force	Distance		Force	Distance	Force	Distance		Force	Distance	Force	Distance	Force	Distance		Distance	Force
pN	µm	pN	µm		pN	µm	pN	µm	pN	µm		pN	µm	pN	µm		pN	µm	pN	µm	pN	µm		µm	pN
12.6775	2.96438	501.799	-0.01345		465.481	-0.01751	488.353	-0.00469	501.799	-0.01345		-2.01169	2.90498	473.059	-0.01838		473.237	-0.0204	473.225	-0.02436	475.059	-0.01838		5e-06	-0.43075
11.5148	2.96307	503.544	-0.01212		469.746	-0.01607	490.098	-0.00336	503.544	-0.01212		-0.06098	2.90405	474.815	-0.01683		472.652	-0.01925	471.664	-0.02337	476.815	-0.01683		1e-05	-0.42833
10.3522	2.96177	489.385	-0.01151		460.435	-0.01524	474.001	-0.00284	489.385	-0.01151		-0.64619	2.9027	466.231	-0.01701		467.19	-0.01891	468.153	-0.0227	468.231	-0.01701		1.5e-05	-0.42838
10.1592	2.96051	467.276	-0.01127		444.725	-0.0147	452.861	-0.00255	467.276	-0.01127		0.7193	2.90168	458.038	-0.01713		460.752	-0.01873	459.375	-0.02292	460.038	-0.01713		2e-05	-0.42843
8.99656	2.9592	437.408	-0.01137		421.645	-0.0145	429.199	-0.00238	437.408	-0.01137		1.88972	2.90062	453.942	-0.01656		454.705	-0.01849	451.572	-0.02297	455.942	-0.01656		2.5e-05	-0.42848
11.1309	2.95805	403.856	-0.01165		387.512	-0.0148	398.944	-0.0025	403.856	-0.01165		0.7193	2.89918	446.919	-0.01648		448.463	-0.01828	446.11	-0.02262	448.919	-0.01648		3e-05	-0.42854
5.11975	2.95652	371.855	-0.01185		351.438	-0.01519	368.107	-0.00265	371.855	-0.01185		-2.98704	2.89731	437.946	-0.01672		439.49	-0.01852	438.892	-0.02258	439.946	-0.01672		3.5e-05	-0.42859
7.25404	2.95537	347.612	-0.0117		315.753	-0.01556	337.657	-0.00278	347.612	-0.0117		-0.06098	2.89655	432.874	-0.01632		434.418	-0.01812	432.455	-0.0224	434.874	-0.01632		4e-05	-0.42864
6.6732	2.95409	331.514	-0.01118		287.243	-0.0156	309.923	-0.00279	331.514	-0.01118		6.37634	2.89637	427.998	-0.01588		429.736	-0.01764	427.578	-0.02196	429.998	-0.01588		4.5e-05	-0.42869
12.1044	2.95308	300.871	-0.01132		263.388	-0.01544	281.801	-0.00282	300.871	-0.01132		1.10944	2.89424	419.024	-0.01612		421.153	-0.01782	420.166	-0.02194	421.024	-0.01612		5e-05	-0.42874
9.9721	2.95174	267.9	-0.01157		236.817	-0.01539	252.515	-0.0029	267.9	-0.01157		3.06015	2.89331	413.952	-0.01572		415.496	-0.01752	413.143	-0.02186	415.952	-0.01572		5.5e-05	-0.42879
9.5852	2.95047	237.257	-0.01171		209.277	-0.01539	227.109	-0.0028	237.257	-0.01171		0.91437	2.8917	407.515	-0.01554		410.424	-0.01711	408.266	-0.02143	409.515	-0.01554		6e-05	-0.42885
8.42255	2.94916	210.493	-0.01168		179.991	-0.01547	198.599	-0.00285	210.493	-0.01168		-3.57225	2.88971	398.542	-0.01578		402.036	-0.01726	400.854	-0.02141	400.542	-0.01578		6.5e-05	-0.4289
9.97503	2.94798	191.098	-0.01131		155.166	-0.01535	174.549	-0.00269	191.098	-0.01131		1.30451	2.88927	393.665	-0.01535		395.599	-0.01708	394.806	-0.02117	395.665	-0.01535		7e-05	-0.42895
9.00631	2.94669	171.315	-0.01095		129.177	-0.01528	149.337	-0.00258	171.315	-0.01095		2.08479	2.88815	388.593	-0.01494		390.527	-0.01667	389.539	-0.02079	390.593	-0.01494		7.5e-05	-0.429
8.23153	2.9454	143.969	-0.01095		112.885	-0.01477	124.512	-0.00246	143.969	-0.01095		0.91437	2.8867	380.791	-0.01499		382.529	-0.01675	381.737	-0.02084	382.791	-0.01499		8e-05	-0.42905
11.3355	2.94429	116.235	-0.01095		88.8359	-0.01461	106.475	-0.00203	116.235	-0.01095		2.27986	2.88568	374.548	-0.01478		375.116	-0.01674	374.909	-0.02073	376.548	-0.01478		8.5e-05	-0.42911
10.3668	2.94299	91.7975	-0.01081		70.6045	-0.01419	86.6922	-0.00168	91.7975	-0.01081		4.23057	2.88475	369.281	-0.01441		369.459	-0.01643	370.227	-0.02026	371.281	-0.01441		9e-05	-0.42916
12.3072	2.94183	69.8815	-0.01056		50.8216	-0.01384	62.643	-0.00152	69.8815	-0.01056		-0.64619	2.88269	361.283	-0.01449		362.827	-0.01628	364.18	-0.02002	363.283	-0.01449		9.5e-05	-0.42921
12.89	2.94061	58.6322	-0.00982		34.9174	-0.01331	43.8302	-0.00112	58.6322	-0.00982		6.37634	2.88261	354.066	-0.01444		355.414	-0.01627	357.743	-0.01984	356.066	-0.01444		0.0001	-0.42926
7.07278	2.93909	49.3221	-0.00899		24.2494	-0.01254	21.3326	-0.000891676	49.3221	-0.00899		0.7193	2.88041	348.994	-0.01403		350.147	-0.0159	350.916	-0.01972	350.994	-0.01403		0.000105	-0.42931
9.78889	2.93796	38.4606	-0.00823		16.1025	-0.01166	7.75628	-0.000257715	38.4606	-0.00823		-3.57225	2.87845	342.362	-0.01389		343.71	-0.01572	344.478	-0.01955	344.362	-0.01389		0.00011	-0.42936
11.5353	2.93679	29.1506	-0.0074		14.3554	-0.01049	-8.14732	0.000270872	29.1506	-0.0074		3.25522	2.87833	333.779	-0.01407		337.468	-0.01551	338.041	-0.01937	335.779	-0.01407		0.000115	-0.42942
6.68783	2.93532	21.78	-0.00649		12.2205	-0.00933	-19.2023	0.00102	21.78	-0.00649		1.30451	2.87676	328.707	-0.01366		331.616	-0.01523	332.774	-0.01899	330.707	-0.01366		0.00012	-0.42947
9.40394	2.93419	13.4397	-0.00562		1.94032	-0.00855	-20.7541	0.0022	13.4397	-0.00562		-2.98704	2.87479	322.659	-0.01342		325.959	-0.01492	326.922	-0.01872	324.659	-0.01342		0.000125	-0.42952
9.98673	2.93297	13.0508	-0.00438		1.7447	-0.00731	-9.11776	0.00398	13.0508	-0.00438		5.79113	2.875	313.881	-0.01363		317.571	-0.01507	319.314	-0.01874	315.881	-0.01363		0.00013	-0.42957
10.7635	2.93175	12.8559	-0.00314		2.51874	-0.00602	-18.8152	0.00479	12.8559	-0.00314		3.84043	2.87343	309.59	-0.01309		311.328	-0.01486	313.657	-0.01843	311.59	-0.01309		0.000135	-0.42962
12.3159	2.93057	7.61861	-0.00213		3.87459	-0.00471	-25.0216	0.00576	7.61861	-0.00213		1.49958	2.87179	304.518	-0.01269		306.257	-0.01445	306.635	-0.01835	306.518	-0.01269		0.00014	-0.42968
11.1533	2.92926	5.67825	-0.00096364		0.18817	-0.00362	-28.3189	0.00686	5.67825	-0.00096364		-1.03633	2.87011	295.74	-0.0129		298.649	-0.01447	299.222	-0.01833	297.74	-0.0129		0.000145	-0.42973
7.66337	2.92785	-0.14087	2.37126e-05		2.12582	-0.00228	-43.6406	0.00742	-0.14087	2.37126e-05		0.7193	2.86915	289.498	-0.01269		292.211	-0.01429	293.565	-0.01802	291.498	-0.01269		0.00015	-0.42978
10.5734	2.92673	5.48236	0.00153		5.421	-0.000881396	-47.3258	0.0085	5.48236	0.00153		0.7193	2.8679	283.645	-0.01241		288.7	-0.01363	288.883	-0.01755	285.645	-0.01241		0.000155	-0.42983
9.21682	2.92542	1.79656	0.00261		-0.59262	9.65325e-05	-59.3505	0.00921	1.79656	0.00261		1.69465	2.86681	276.623	-0.01233		279.922	-0.01384	280.69	-0.01767	278.623	-0.01233		0.00016	-0.42988
8.82992	2.92415	-0.91955	0.00374		2.70256	0.0015	-57.2174	0.01055	-0.91955	0.00374		2.47493	2.86569	270.771	-0.01206		272.119	-0.01389	273.277	-0.01765	272.771	-0.01206		0.000165	-0.42994
8.05514	2.92287	5.67338	0.00529		-0.40205	0.00261	-59.545	0.0117	5.67338	0.00529		6.18127	2.86506	264.724	-0.01181		268.998	-0.01316	269.181	-0.01708	266.724	-0.01181		0.00017	-0.42999
7.08643	2.92157	6.25422	0.00657		6.18999	0.00416	-39.9569	0.01384	6.25422	0.00657		1.88972	2.86309	255.555	-0.01209		261.585	-0.01314	262.158	-0.017	257.555	-0.01209		0.000175	-0.43004
7.86316	2.92035	2.37448	0.00765		-2.15083	0.00503	0.96489	0.01695	2.37448	0.00765		5.20592	2.8624	250.679	-0.01165		254.953	-0.01299	255.136	-0.01692	252.679	-0.01165		0.00018	-0.43009
8.63988	2.91914	3.92501	0.00897		3.85942	0.00656	-0.78084	0.01813	3.92501	0.00897		-1.81662	2.85997	245.607	-0.01125		250.271	-0.01252	249.674	-0.01658	247.607	-0.01125		0.000185	-0.43014
8.44692	2.91788	3.92403	0.01022		4.8274	0.00785	-5.62967	0.01916	3.92403	0.01022		-1.42647	2.85879	237.804	-0.0113		241.688	-0.0127	243.627	-0.01634	239.804	-0.0113		0.00019	-0.43019
9.22365	2.91666	2.75943	0.01142		1.33491	0.00894	0.38234	0.02068	2.75943	0.01142		2.47493	2.85819	231.562	-0.01109		233.885	-0.01275	235.824	-0.01639	233.562	-0.01109		0.000195	-0.43025
7.28524	2.91532	7.41297	0.01288		-6.23017	0.00985	-9.8969	0.02146	7.41297	0.01288		0.7193	2.85664	226.295	-0.01071		228.423	-0.01241	231.727	-0.01582	228.295	-0.01071		0.0002	-0.42784
8.64378	2.91413	3.14536	0.01394		1.91334	0.01147	-2.33335	0.02306	3.14536	0.01394		3.25522	2.85582	220.052	-0.0105		221.986	-0.01223	225.095	-0.01567	222.052	-0.0105		0.000205	-0.42789
14.269	2.91314	-0.15257	0.01504		3.46312	0.0128	-1.16993	0.02436	-0.15257	0.01504		0.91437	2.85418	212.445	-0.01052		215.549	-0.01206	217.487	-0.01569	214.445	-0.01052		0.00021	-0.42795
9.61542	2.91167	10.9009	0.01679		-3.71409	0.01372	-6.40665	0.02538	10.9009	0.01679		4.81578	2.85357	208.348	-0.00995		211.257	-0.01152	213.976	-0.01503	210.348	-0.00995		0.000215	-0.428
10.974	2.91049	2.94849	0.01768		5.98088	0.01541	-6.79477	0.02661	2.94849	0.01768		-2.98704	2.85102	200.936	-0.00994		203.064	-0.01163	207.929	-0.01478	202.936	-0.00994		0.00022	-0.42805
7.48405	2.90908	5.66265	0.01906		-4.4932	0.01619	-0.58883	0.02815	5.66265	0.01906		2.67	2.85071	191.962	-0.01018		196.432	-0.01149	198.956	-0.01503	193.962	-0.01018		0.000225	-0.4281
8.45472	2.90787	-3.84129	0.01988		1.51704	0.01771	-5.82554	0.02916	-3.84129	0.01988		1.10944	2.8492	187.866	-0.00961		189.995	-0.01131	192.908	-0.01478	189.866	-0.00961		0.00023	-0.42815
5.54662	2.90648	0.0365	0.0213		-2.75117	0.01877	-1.75297	0.03059	0.0365	0.0213		0.52423	2.84786	182.599	-0.00924		185.118	-0.01087	188.227	-0.01431	184.599	-0.00924		0.000235	-0.4282
7.87485	2.90534	-7.14019	0.02223		6.16807	0.02043	-6.40785	0.03163	-7.14019	0.02223		1.69465	2.8468	174.406	-0.00935		177.315	-0.01092	179.644	-0.01449	176.406	-0.00935		0.00024	-0.42826
11.5607	2.90426	-0.54727	0.02378		4.22705	0.02159	-0.2019	0.03317	-0.54727	0.02378		0.13409	2.84529	170.114	-0.00882		170.683	-0.01078	174.572	-0.01409	172.114	-0.00882		0.000245	-0.42831
6.3253	2.90277	-1.71187	0.02498		-2.36837	0.02254	-5.24467	0.03419	-1.71187	0.02498		-0.06098	2.84401	163.482	-0.00867		165.611	-0.01037	170.085	-0.01358	165.482	-0.00867		0.00025	-0.43082
11.5626	2.90175	8.75982	0.02671		-0.62465	0.02387	-3.88731	0.0355	8.75982	0.02671		2.27986	2.84314	154.509	-0.00892		161.124	-0.00987	161.892	-0.0137	156.509	-0.00892		0.000255	-0.43087
9.04238	2.90039	-1.51988	0.02749		4.99772	0.02538	-0.9784	0.03689	-1.51988	0.02749		1.10944	2.8417	149.047	-0.00858		152.931	-0.00998	155.65	-0.01349	151.047	-0.00858		0.00026	-0.43092
11.5646	2.89925	3.13366	0.02895		1.11737	0.02645	-8.93032	0.03778	3.13366	0.02895		0.91437	2.84041	143.195	-0.0083		147.469	-0.00964	150.578	-0.01308	145.195	-0.0083		0.000265	-0.43097
8.65645	2.89787	0.22361	0.03007		4.02469	0.02784	-0.78494	0.0394	0.22361	0.03007		1.88972	2.83933	133.831	-0.00861		141.032	-0.00946	144.336	-0.01287	135.831	-0.00861		0.00027	-0.43103
10.2089	2.89669	0.0287	0.03131		3.63513	0.02907	5.22706	0.04092	0.0287	0.03131		-0.06098	2.83775	129.54	-0.00807		133.619	-0.00945	136.923	-0.01286	131.54	-0.00807		0.000275	-0.43108
10.7917	2.89546	-0.74803	0.03253		2.08198	0.03025	3.86922	0.04211	-0.74803	0.03253		0.7193	2.83663	125.833	-0.00744		127.962	-0.00914	132.632	-0.01232	127.833	-0.00744		0.00028	-0.43113
12.1503	2.89427	-8.11866	0.03345		1.88636	0.03149	1.7356	0.04327	-8.11866	0.03345		1.69465	2.83554	117.25	-0.00762		122.695	-0.00877	127.95	-0.01185	119.25	-0.00762		0.000285	-0.43118
10.0179	2.89292	-3.27118	0.03492		2.07861	0.03276	1.73536	0.04452	-3.27118	0.03492		1.69465	2.83429	109.057	-0.00773		114.697	-0.00885	118.782	-0.01213	111.057	-0.00773		0.00029	-0.43123
10.2128	2.89168	0.41268	0.03634		-10.7227	0.03342	-1.9498	0.0456	0.41268	0.03634		4.62071	2.83353	105.741	-0.00704		109.04	-0.00854	111.759	-0.01205	107.741	-0.00704		0.000295	-0.43129
5.75323	2.89023	3.32077	0.03772		6.92357	0.03548	-0.20455	0.04693	3.32077	0.03772		-0.64619	2.8314	98.1334	-0.00705		101.823	-0.00849	107.272	-0.01154	100.133	-0.00705		0.0003	-0.43134
11.9602	2.88926	2.73798	0.03894		3.04322	0.03655	-0.59268	0.04817	2.73798	0.03894		-1.42647	2.83002	92.6714	-0.00671		96.3607	-0.00815	99.2746	-0.01163	94.6714	-0.00671		0.000305	-0.43139
5.56124	2.88772	4.67639	0.04028		-2.00073	0.03757	-0.78687	0.04941	4.67639	0.04028		1.88972	2.82932	90.5256	-0.00582		91.0938	-0.00778	93.2274	-0.01138	92.5256	-0.00582		0.00031	-0.42898
6.72585	2.88652	-4.82755	0.0411		3.23378	0.03906	-7.76907	0.05034	-4.82755	0.0411		2.27986	2.82813	81.9425	-0.006		86.022	-0.00737	88.5457	-0.01091	83.9425	-0.006		0.000315	-0.42903
6.92076	2.88527	11.2683	0.04309		0.12916	0.04017	-1.75707	0.05187	11.2683	0.04309		-3.96239	2.82584	75.3102	-0.00585		77.2438	-0.00758	83.0838	-0.01057	77.3102	-0.00585		0.00032	-0.42908
6.33992	2.884	7.97042	0.04419		-0.84219	0.04138	-1.36942	0.05314	7.97042	0.04419		1.30451	2.82547	70.6285	-0.00538		76.2685	-0.0065	76.4514	-0.01043	72.6285	-0.00538		0.000325	-0.42913
9.24997	2.88288	-1.53353	0.04501		0.51366	0.04269	1.92738	0.05454	-1.53353	0.04501		-2.79197	2.82354	65.1665	-0.00504		68.8558	-0.00648	75.6711	-0.00931	67.1665	-0.00504		0.00033	-0.42918
6.34187	2.88149	-8.51628	0.04594		1.48163	0.04399	3.67263	0.05587	-8.51628	0.04594		3.06015	2.82326	56.3883	-0.00525		67.6854	-0.00542	66.8929	-0.00952	58.3883	-0.00525		0.000335	-0.4317
6.73072	2.88026	-1.53548	0.04751		2.25568	0.04528	-6.02478	0.05668	-1.53548	0.04751		0.7193	2.82162	55.2179	-0.0042		58.9072	-0.00564	57.9197	-0.00976	57.2179	-0.0042		0.00034	-0.42929
10.4165	2.87918	4.66957	0.04904		6.90839	0.04674	-2.14616	0.05811	4.66957	0.04904		0.13409	2.82027	52.2918	-0.00343		50.5192	-0.00578	53.4331	-0.00926	54.2918	-0.00343		0.000345	-0.42934
8.67205	2.87785	5.63828	0.05034		-4.53535	0.04747	4.44768	0.05966	5.63828	0.05034		2.86508	2.81948	45.2693	-0.00335		44.0819	-0.0056	51.2873	-0.00837	47.2693	-0.00335		0.00035	-0.42939
9.44878	2.87663	9.90395	0.05178		6.12929	0.04921	-10.0983	0.06025	9.90395	0.05178		0.32916	2.8178	41.3679	-0.00275		39.9854	-0.00504	46.2154	-0.00796	43.3679	-0.00275		0.000355	-0.42944
10.0316	2.87541	-3.09088	0.05244		1.08534	0.05023	11.817	0.06249	-3.09088	0.05244		3.64536	2.8171	36.2961	-0.00235		35.3037	-0.00457	39.1929	-0.00788	38.2961	-0.00235		0.00036	-0.42949
10.0325	2.87415	-5.80699	0.05357		1.08365	0.05148	2.50752	0.06332	-5.80699	0.05357		0.91437	2.8154	26.7376	-0.00269		28.4762	-0.00445	31.7802	-0.00786	28.7376	-0.00269		0.000365	-0.42955
12.3608	2.87301	-2.31708	0.05498		-4.73603	0.05247	-5.25045	0.06422	-2.31708	0.05498		3.64536	2.8146	24.3968	-0.00183		25.3551	-0.00372	26.7084	-0.00746	26.3968	-0.00183		0.00037	-0.4296
9.45268	2.87163	1.36677	0.0564		0.88635	0.05397	4.05858	0.0659	1.36677	0.0564		-0.06098	2.81273	19.7151	-0.00136		21.6488	-0.00309	24.3676	-0.0066	21.7151	-0.00136		0.000375	-0.42965
10.2294	2.87041	-3.6766	0.05742		-0.66681	0.05516	-2.14784	0.06686	-3.6766	0.05742		-0.45112	2.81142	12.3024	-0.00134		14.8213	-0.00298	21.6366	-0.0058	14.3024	-0.00134		0.00038	-0.4297
11.5879	2.86922	-1.54425	0.05877		4.76164	0.05665	1.53684	0.06828	-1.54425	0.05877		1.10944	2.81043	7.42564	-0.000904955		12.6755	-0.00208	14.8091	-0.00569	9.42564	-0.000904955		0.000385	-0.42975
11.201	2.86795	-8.13912	0.05972		0.68736	0.05772	-8.16057	0.06909	-8.13912	0.05972		-2.20676	2.80862	4.30451	-0.000174186		10.3347	-0.00122	10.7126	-0.00512	6.30451	-0.000174186		0.00039	-0.4298
10.0384	2.86665	-2.90377	0.06121		1.07354	0.05899	2.89396	0.07085	-2.90377	0.06121		-1.62155	2.80747	-2.13281	3.58002e-06		3.5072	-0.00111	8.95698	-0.00416	-0.13281	3.58002e-06		0.000395	-0.42986
14.8878	2.86562	0.97402	0.06264		0.68398	0.06022	-6.6095	0.07167	0.97402	0.06264		0.13409	2.80651	-6.42436	0.000539449		3.31213	0.000109383	5.44572	-0.0035	-4.42436	0.000539449		0.0004	-0.42991
7.71308	2.86404	-3.29359	0.0637		1.65196	0.06152	1.34193	0.07328	-3.29359	0.0637		-4.15746	2.80455	-9.74056	0.00124		-6.05125	-0.000200316	0.56896	-0.00306	-7.74056	0.00124		0.000405	-0.42996
12.3686	2.863	-6.97939	0.06478		-0.28905	0.06268	-7.19182	0.07414	-6.97939	0.06478		0.91437	2.80414	-15.0075	0.00161		-3.32026	0.00151	2.71473	-0.00145	-13.0075	0.00161		0.00041	-0.43001
13.921	2.86182	-5.6228	0.06609		0.09713	0.06395	0.37173	0.07574	-5.6228	0.06609		0.91437	2.80289	-21.0546	0.00185		-2.53998	0.00289	1.93445	-0.000330535	-19.0546	0.00185		0.000415	-0.43006
11.5948	2.86046	-7.17528	0.06727		3.78017	0.06537	-5.25286	0.07673	-7.17528	0.06727		1.30451	2.8017	-24.1758	0.00258		-5.85618	0.00359	-1.77189	0.000302998	-22.1758	0.00258		0.00042	-0.43011
11.5958	2.85921	-13.1883	0.06825		0.86949	0.06649	-0.59846	0.0782	-13.1883	0.06825		0.7193	2.80036	-27.1018	0.00335		-9.75759	0.00419	-2.55217	0.00142	-25.1018	0.00335		0.000425	-0.43016
12.5664	2.858	-2.32878	0.07		2.6132	0.06782	-5.64123	0.07922	-2.32878	0.07		0.7193	2.7991	-32.1737	0.00375		-10.928	0.00524	-7.42893	0.00186	-30.1737	0.00375		0.00043	-0.43022
12.9553	2.85677	-8.1479	0.07098		-1.26715	0.06889	2.89203	0.08086	-8.1479	0.07098		-1.03633	2.79756	-37.2455	0.00416		-15.2196	0.00578	-10.1599	0.00266	-35.2455	0.00416		0.000435	-0.43027
13.1502	2.85553	-5.82161	0.07234		3.96736	0.07038	-1.5689	0.0819	-5.82161	0.07234		-3.18211	2.79595	-41.9272	0.00463		-19.121	0.00638	-13.2811	0.00339	-39.9272	0.00463		0.00044	-0.43032
12.9572	2.85427	-6.21047	0.07357		-1.07659	0.0714	-3.12069	0.08309	-6.21047	0.07357		-2.20676	2.79486	-48.1694	0.00484		-21.6569	0.00721	-11.1353	0.005	-46.1694	0.00484		0.000445	-0.43037
11.2127	2.85294	-12.6114	0.07453		2.02466	0.0728	5.60652	0.08473	-12.6114	0.07453		-0.84126	2.79384	-52.0709	0.00544		-25.7534	0.00777	-11.1353	0.00625	-50.0709	0.00544		0.00045	-0.43042
11.6016	2.8517	-5.04878	0.07613		-3.21323	0.07381	-7.19398	0.0854	-5.04878	0.07613		5.9862	2.79373	-55.192	0.00617		-27.1189	0.0088	-18.1578	0.00633	-53.192	0.00617		0.000455	-0.43295
13.348	2.85053	-4.46795	0.07741		-4.18458	0.07502	0.56351	0.08701	-4.46795	0.07741		-1.62155	2.79121	-60.654	0.00651		-27.3139	0.01002	-17.7677	0.00764	-58.654	0.00651		0.00046	-0.433
18.1974	2.8495	-15.3295	0.07816		0.46813	0.07648	0.36932	0.08825	-15.3295	0.07816		-0.25605	2.79019	-66.8962	0.00672		-29.6548	0.01088	-20.3036	0.00847	-64.8962	0.00672		0.000465	-0.43305
15.0954	2.84811	-12.6153	0.07954		3.18151	0.07785	2.6964	0.08961	-12.6153	0.07954		-0.45112	2.7889	-64.5554	0.00836		-26.3386	0.01268	-19.9134	0.00979	-62.5554	0.00836		0.00047	-0.43311
13.9328	2.84681	-15.7193	0.08065		0.65869	0.07899	-5.6434	0.09048	-15.7193	0.08065		-0.64619	2.78762	-71.773	0.00841		-19.121	0.01513	-13.4761	0.01211	-69.773	0.00841		0.000475	-0.43316
11.6065	2.84545	-21.1505	0.08165		-5.54885	0.07996	-3.70421	0.09182	-21.1505	0.08165		-1.42647	2.78624	-78.4054	0.00856		-7.80688	0.01827	-11.9155	0.01362	-76.4054	0.00856		0.00048	-0.43321
13.1589	2.84427	-16.8849	0.0831		1.23712	0.08152	-0.98924	0.09319	-16.8849	0.0831		2.86508	2.7857	-82.5018	0.00912		-12.6836	0.01871	-7.03879	0.01569	-80.5018	0.00912		0.000485	-0.43326
14.7114	2.84309	-14.7525	0.08445		3.9505	0.08289	1.91967	0.09458	-14.7525	0.08445		-2.79197	2.78351	-75.0892	0.01161		-10.5379	0.02032	-3.52752	0.01752	-73.0892	0.01161		0.00049	-0.43331
11.4154	2.84169	-18.8262	0.08551		-1.09345	0.08392	0.56182	0.09577	-18.8262	0.08551		2.47493	2.78314	-39.3913	0.01881		-14.0491	0.02098	-11.1353	0.0175	-37.3913	0.01881		0.000495	-0.43337
15.2952	2.84061	-19.6029	0.08673		0.45633	0.08524	4.82834	0.09721	-19.6029	0.08673		0.7193	2.78159	-39.5863	0.02003		-11.9034	0.02259	-7.42893	0.01937	-37.5863	0.02003		0.0005	-0.43342
17.0416	2.83944	-14.1736	0.08823		-0.51502	0.08644	0.56134	0.09827	-14.1736	0.08823		1.69465	2.78051	-43.4877	0.02063		-18.3407	0.02277	-10.5501	0.0201	-41.4877	0.02063		0.000505	-0.43347
12.3881	2.83798	-11.2655	0.08961		0.64689	0.08775	4.05208	0.09968	-11.2655	0.08961		-2.20676	2.7786	-36.2701	0.02308		-13.8541	0.02477	-11.5254	0.02119	-34.2701	0.02308		0.00051	-0.43352
12.583	2.83674	-7.1938	0.09105		-5.36672	0.08873	-5.83927	0.10048	-7.1938	0.09105		0.7193	2.77784	-34.3194	0.02466		-11.5132	0.02641	-10.5501	0.02261	-32.3194	0.02466		0.000515	-0.43357
16.2688	2.83565	-9.90991	0.09217		2.38892	0.09033	-3.90008	0.10182	-9.90991	0.09217		-1.81662	2.77617	-24.3709	0.02757		-11.3181	0.02769	-12.3057	0.02356	-22.3709	0.02757		0.00052	-0.43363
12.9728	2.83425	-14.9533	0.0932		-0.7157	0.09144	-2.54272	0.10313	-14.9533	0.0932		5.9862	2.77622	-17.1532	0.03002		-8.00195	0.0295	-9.96485	0.0252	-15.1532	0.03002		0.000525	-0.43619
11.4223	2.83293	-15.3421	0.09443		5.29455	0.09297	5.21478	0.10474	-15.3421	0.09443		1.88972	2.77428	-14.8124	0.03166		-9.56252	0.03049	-11.9155	0.02613	-12.8124	0.03166		0.00053	-0.43624
11.0354	2.83166	-14.1795	0.09573		5.29286	0.09422	-5.84024	0.10548	-14.1795	0.09573		4.0355	2.77339	-15.3976	0.03282		-17.5604	0.03041	-7.624	0.0281	-13.3976	0.03282		0.000535	-0.43629
13.5575	2.83052	-27.3682	0.09638		-0.13896	0.09522	0.94754	0.10704	-27.3682	0.09638		-0.06098	2.77146	-10.1307	0.03495		-9.56252	0.03299	-11.1353	0.02876	-8.1307	0.03495		0.00054	-0.43634
14.9161	2.82933	-25.8177	0.09771		-2.27391	0.09637	-2.15579	0.10815	-25.8177	0.09771		2.47493	2.77063	-15.2025	0.03535		-11.3181	0.03395	-15.0367	0.02936	-13.2025	0.03535		0.000545	-0.4364
13.3656	2.82801	-19.8066	0.09923		-7.12392	0.09741	-4.6773	0.10929	-19.8066	0.09923		0.13409	2.76899	-14.0321	0.0368		-14.6343	0.03465	-9.37964	0.03156	-12.0321	0.0368		0.00055	-0.43394
10.0696	2.82661	-24.0742	0.10029		0.43779	0.099	0.75287	0.11079	-24.0742	0.10029		1.69465	2.768	-7.78986	0.03909		-14.6343	0.0359	-11.3303	0.03248	-5.78986	0.03909		0.000555	-0.43399
12.5917	2.82548	-23.6873	0.10156		0.82397	0.10027	-4.67778	0.11179	-23.6873	0.10156		1.10944	2.76665	-16.7631	0.03884		-11.5132	0.03767	-11.3303	0.03373	-14.7631	0.03884		0.00056	-0.43404
16.6654	2.82441	-26.5974	0.10268		2.76161	0.10161	1.72211	0.11334	-26.5974	0.10268		-1.42647	2.76498	-13.4469	0.04065		-14.2442	0.03846	-12.6958	0.03476	-11.4469	0.04065		0.000565	-0.43409
16.4725	2.82315	-23.8832	0.10405		-0.343	0.10272	-3.32066	0.11436	-23.8832	0.10405		5.20592	2.76483	-17.7385	0.04118		-10.928	0.04027	-6.45358	0.03705	-15.7385	0.04118		0.00057	-0.43415
14.728	2.82182	-20.0054	0.10548		-4.61122	0.10378	1.1398	0.11581	-20.0054	0.10548		1.69465	2.76299	-11.6913	0.04344		-15.0245	0.04084	-8.01414	0.03804	-9.69127	0.04344		0.000575	-0.4342
15.3108	2.8206	-29.8972	0.10628		-4.61291	0.10503	-0.41199	0.11699	-29.8972	0.10628		3.06015	2.76197	-12.0814	0.04463		-15.2196	0.04205	-15.4268	0.03805	-10.0814	0.04463		0.00058	-0.43425
14.73	2.81932	-37.6557	0.10718		-2.28739	0.10638	3.46664	0.11842	-37.6557	0.10718		2.08479	2.76056	-12.4716	0.04581		-13.0738	0.04366	-10.9402	0.04005	-10.4716	0.04581		0.000585	-0.4343
9.30065	2.81782	-31.4507	0.10871		1.00779	0.10779	-4.0974	0.11933	-31.4507	0.10871		-0.45112	2.75888	-8.37507	0.04775		-10.3428	0.04537	-15.6219	0.04052	-6.37507	0.04775		0.00059	-0.43435
16.0895	2.81688	-23.5002	0.11032		-4.61796	0.10878	-3.70975	0.1206	-23.5002	0.11032		0.7193	2.75783	-9.54549	0.0488		-13.2689	0.04613	-11.1353	0.04252	-7.54549	0.0488		0.000595	-0.43441
15.7026	2.81561	-26.0224	0.11146		2.74981	0.11037	-7.20097	0.12169	-26.0224	0.11146		2.08479	2.75681	-15.0075	0.04914		-9.95266	0.04793	-15.4268	0.04306	-13.0075	0.04914		0.0006	-0.43446
13.7642	2.81427	-11.2841	0.11338		5.07532	0.11172	8.5082	0.12365	-11.2841	0.11338		1.30451	2.75543	-15.9828	0.05023		-11.3181	0.04896	-11.7205	0.04492	-13.9828	0.05023		0.000605	-0.43451
13.3773	2.813	-1.97599	0.11506		8.75837	0.11314	-5.64991	0.12426	-1.97599	0.11506		0.91437	2.75411	-13.642	0.05187		-6.63646	0.05099	-11.9155	0.04614	-11.642	0.05187		0.00061	-0.43456
12.6025	2.81172	0.73817	0.11643		1.19329	0.11405	-1.57734	0.1257	0.73817	0.11643		2.08479	2.75305	-16.373	0.05267		-14.8294	0.05087	-11.5254	0.04746	-14.373	0.05267		0.000615	-0.43462
15.5125	2.8106	6.74928	0.11795		10.5004	0.11573	-1.96546	0.12693	6.74928	0.11795		2.27986	2.75184	-12.4716	0.05457		-13.8541	0.05229	-7.23386	0.04942	-10.4716	0.05457		0.00062	-0.43467
13.3802	2.80925	-0.62135	0.11887		-2.68875	0.11638	1.52528	0.12834	-0.62135	0.11887		1.30451	2.75042	-10.911	0.05608		-14.8294	0.05338	-12.8909	0.04973	-8.91098	0.05608		0.000625	-0.43472
12.4115	2.80795	2.09281	0.12024		-1.52683	0.11768	-2.74172	0.1294	2.09281	0.12024		-0.06098	2.74894	-14.0321	0.05681		-17.9505	0.05411	-9.76978	0.0515	-12.0321	0.05681		0.00063	-0.43477
14.5457	2.8068	2.67365	0.12152		-0.17099	0.11899	-4.87534	0.13055	2.67365	0.12152		-0.25605	2.74766	-14.6173	0.05796		-12.0984	0.05633	-14.6465	0.05194	-12.6173	0.05796		0.000635	-0.43482
12.9952	2.80548	-1.40002	0.12259		-2.6938	0.12013	0.36089	0.13204	-1.40002	0.12259		1.49958	2.7467	-7.20465	0.06045		-11.7083	0.05765	-8.40428	0.05423	-5.20465	0.06045		0.00064	-0.43488
15.7113	2.80435	-7.60702	0.12356		7.1951	0.12183	1.71826	0.13335	-7.60702	0.12356		3.06015	2.74571	-15.9828	0.06024		-12.4886	0.05877	-13.086	0.0547	-13.9828	0.06024		0.000645	-0.43493
12.4154	2.80295	-0.43228	0.12513		0.40575	0.12277	-10.5004	0.13405	-0.43228	0.12513		-1.81662	2.74365	-19.6892	0.06087		-10.7329	0.06031	-14.2564	0.05576	-17.6892	0.06087		0.00065	-0.43498
14.9375	2.80181	0.14856	0.12641		5.05846	0.12424	-3.5187	0.13562	0.14856	0.12641		-1.2314	2.7425	-11.4962	0.06349		-17.3653	0.06046	-15.0367	0.05688	-9.4962	0.06349		0.000655	-0.43503
16.2961	2.80062	0.14758	0.12766		6.02644	0.12553	-0.80373	0.13699	0.14758	0.12766		0.7193	2.74157	-15.5927	0.06406		-17.5604	0.06168	-12.3057	0.05859	-13.5927	0.06406		0.00066	-0.43508
15.9092	2.79936	-0.62914	0.12888		1.75823	0.12659	3.07489	0.13842	-0.62914	0.12888		0.7193	2.74032	-13.642	0.06563		-18.1456	0.06283	-18.1578	0.05886	-11.642	0.06563		0.000665	-0.43514
14.3586	2.79803	-2.76344	0.13003		0.20508	0.12777	6.17775	0.13981	-2.76344	0.13003		7.93691	2.74027	-15.2025	0.06662		-14.8294	0.06463	-15.4268	0.06057	-13.2025	0.06662		0.00067	-0.43519
18.8202	2.79698	-7.41893	0.13107		9.12432	0.12943	0.74709	0.14082	-7.41893	0.13107		0.7193	2.73782	-16.9582	0.06758		-18.5358	0.06527	-15.4268	0.06182	-14.9582	0.06758		0.000675	-0.43524
12.0333	2.79543	-2.95933	0.13253		8.54083	0.13065	0.55291	0.14206	-2.95933	0.13253		-0.45112	2.73637	-13.837	0.06935		-13.0738	0.06743	-10.9402	0.06382	-11.837	0.06935		0.00068	-0.43529
11.2585	2.79414	-13.8208	0.13328		7.37555	0.13185	-3.52014	0.14313	-13.8208	0.13328		-0.64619	2.73509	-12.4716	0.07083		-8.00195	0.06952	-15.817	0.06425	-10.4716	0.07083		0.000685	-0.43535
12.0353	2.79292	-9.74911	0.13472		-0.77133	0.13273	-0.99912	0.14449	-9.74911	0.13472		2.08479	2.73429	-14.4223	0.07176		-16.1949	0.06941	-13.6712	0.06586	-12.4223	0.07176		0.00069	-0.4354
13.9756	2.79176	-9.16827	0.136		6.59644	0.13432	-1.38725	0.14572	-9.16827	0.136		3.06015	2.73321	-17.5434	0.07249		-12.2935	0.07131	-10.9402	0.06757	-15.5434	0.07249		0.000695	-0.43545
9.9039	2.79033	1.30342	0.13772		5.04329	0.1355	-4.1027	0.14685	1.30342	0.13772		0.52423	2.73153	-15.5927	0.07406		-13.4639	0.07237	-12.3057	0.06859	-13.5927	0.07406		0.0007	-0.4355
9.32306	2.78905	-9.5581	0.13848		3.87801	0.13669	-4.49082	0.14809	-9.5581	0.13848		2.67	2.73064	-14.6173	0.07547		-11.3181	0.07397	-13.086	0.06971	-12.6173	0.07547		0.000705	-0.43555
14.5604	2.78803	-9.36513	0.13974		1.35519	0.13783	2.87878	0.14967	-9.36513	0.13974		2.47493	2.72936	-15.3976	0.0766		-14.6343	0.07467	-11.1353	0.07129	-13.3976	0.0766		0.00071	-0.43561
13.9795	2.78676	3.43381	0.14157		3.0989	0.13916	0.35728	0.15081	3.43381	0.14157		-0.25605	2.72765	-13.642	0.07814		-14.6343	0.07592	-12.3057	0.07234	-11.642	0.07814		0.000715	-0.43566
13.0108	2.78546	6.92372	0.14298		2.32149	0.14038	-2.35817	0.15194	6.92372	0.14298		-0.45112	2.72637	-13.837	0.07936		-15.0245	0.07711	-16.9874	0.07281	-11.837	0.07936		0.00072	-0.43823
13.0118	2.78421	-4.32566	0.14372		3.67733	0.14169	0.55074	0.15332	-4.32566	0.14372		1.30451	2.72541	-10.3258	0.08119		-18.9259	0.07771	-12.5008	0.07481	-8.32577	0.08119		0.000725	-0.43829
13.5946	2.78299	-1.80544	0.14509		2.12418	0.14287	-0.41922	0.15453	-1.80544	0.14509		-0.45112	2.72387	-14.6173	0.08173		-12.6836	0.08	-11.7205	0.07619	-12.6173	0.08173		0.00073	-0.43834
15.9228	2.78184	-4.52155	0.14622		10.6555	0.14451	-2.74678	0.15567	-4.52155	0.14622		4.23057	2.72339	-19.8842	0.0821		-19.121	0.08018	-12.5008	0.07731	-17.8842	0.0821		0.000735	-0.43839
15.5359	2.78057	-7.4316	0.14734		-0.01246	0.14528	1.32579	0.15711	-7.4316	0.14734		3.25522	2.72198	-16.1779	0.08397		-20.2914	0.08123	-16.7923	0.07785	-14.1779	0.08397		0.00074	-0.43592
12.8217	2.7792	-6.65682	0.14862		-0.98381	0.14648	0.74372	0.15833	-6.65682	0.14862		-1.2314	2.71998	-15.9828	0.08525		-14.4393	0.08346	-14.2564	0.07952	-13.9828	0.08525		0.000745	-0.43597
12.8227	2.77795	-9.37293	0.14975		3.0871	0.14792	-5.65665	0.15929	-9.37293	0.14975		0.52423	2.71903	-10.7159	0.08738		-17.3653	0.08422	-14.0613	0.08081	-8.71591	0.08738		0.00075	-0.43602
10.8843	2.77661	-4.13758	0.15124		-2.15078	0.14893	-5.46295	0.16055	-4.13758	0.15124		5.40099	2.71859	-14.6173	0.08798		-15.9998	0.0857	-12.8909	0.08225	-12.6173	0.08798		0.000755	-0.43608
9.9156	2.77531	-10.1506	0.15222		-5.83719	0.15002	-2.16615	0.16195	-10.1506	0.15222		1.30451	2.71665	-14.6173	0.08923		-19.5111	0.08637	-12.6958	0.08353	-12.6173	0.08923		0.00076	-0.43613
12.8256	2.7742	-9.37585	0.1535		1.72451	0.15161	0.35487	0.16332	-9.37585	0.1535		0.52423	2.71527	-9.54549	0.09133		-14.2442	0.0885	-10.7451	0.08511	-7.54549	0.09133		0.000765	-0.43618
12.2448	2.77292	-8.40714	0.1548		3.46823	0.15294	3.45772	0.16471	-8.40714	0.1548		-0.06098	2.71393	-9.54549	0.09258		-15.2196	0.08958	-14.2564	0.08578	-7.54549	0.09258		0.00077	-0.43623
12.6336	2.77169	-8.02024	0.15607		1.72114	0.15411	0.16044	0.16581	-8.02024	0.15607		1.10944	2.71287	-15.7878	0.09279		-7.61181	0.0921	-15.4268	0.08683	-13.7878	0.09279		0.000775	-0.43379
10.1134	2.77032	-8.40909	0.1573		3.07699	0.15543	1.32386	0.16712	-8.40909	0.1573		1.30451	2.71165	-14.0321	0.09433		-8.39209	0.09322	-16.9874	0.08782	-12.0321	0.09433		0.00078	-0.43384
10.3084	2.76908	-4.33736	0.15874		2.88137	0.15667	-2.55524	0.16819	-4.33736	0.15874		-0.84126	2.71004	-11.4962	0.09601		-19.316	0.09265	-13.2811	0.08969	-9.4962	0.09601		0.000785	-0.43389
13.2184	2.76796	-4.92015	0.15996		8.50375	0.15817	-2.94337	0.16943	-4.92015	0.15996		4.0355	2.70961	-10.3258	0.09745		-12.2935	0.09508	-14.6465	0.09071	-8.32577	0.09745		0.00079	-0.43394
13.0254	2.7667	-8.60595	0.16105		1.1326	0.15909	3.45652	0.17097	-8.60595	0.16105		2.67	2.70813	-12.8617	0.09828		-13.0738	0.0962	-17.3775	0.09151	-10.8617	0.09828		0.000795	-0.43399
13.6082	2.76547	-11.3221	0.16217		2.48845	0.1604	6.55937	0.17236	-11.3221	0.16217		1.49958	2.70668	-14.2272	0.0993		-13.0738	0.09745	-15.0367	0.09315	-12.2272	0.0993		0.0008	-0.43655
14.7728	2.76428	-10.1594	0.16348		4.03823	0.16172	2.29238	0.17342	-10.1594	0.16348		1.49958	2.70543	-14.2272	0.10055		-13.4639	0.09863	-12.6958	0.09479	-12.2272	0.10055		0.000805	-0.4366
7.59808	2.7627	-12.4876	0.16462		4.61834	0.163	3.4558	0.17472	-12.4876	0.16462		-2.5969	2.7035	-17.1532	0.10132		-12.2935	0.10008	-16.5972	0.09539	-15.1532	0.10132		0.00081	-0.43665
14.5808	2.76177	-11.9068	0.1659		-3.52854	0.16388	0.93429	0.17586	-11.9068	0.1659		2.67	2.70312	-12.0814	0.10341		-13.2689	0.10117	-12.1106	0.09739	-10.0814	0.10341		0.000815	-0.4367
12.0606	2.7604	-4.73206	0.16748		3.45137	0.16545	-2.94482	0.17693	-4.73206	0.16748		3.64536	2.70204	-12.6666	0.10457		-14.0491	0.10229	-9.76978	0.09903	-10.6666	0.10457		0.00082	-0.43675
13.807	2.75923	-8.22392	0.16857		1.51035	0.16661	-2.55717	0.1782	-8.22392	0.16857		-2.79197	2.69971	-15.9828	0.10526		-20.8766	0.1024	-12.5008	0.09983	-13.9828	0.10526		0.000825	-0.43681
11.6747	2.75788	-10.1643	0.16973		-1.59427	0.16773	2.09723	0.17966	-10.1643	0.16973		-0.45112	2.69885	-13.642	0.10691		-12.0984	0.10511	-12.8909	0.10101	-11.642	0.10691		0.00083	-0.43686
11.6757	2.75663	-6.8683	0.17113		3.25238	0.1692	-4.1092	0.18063	-6.8683	0.17113		-1.2314	2.69747	-15.9828	0.10777		-15.0245	0.10588	-13.8663	0.1021	-13.9828	0.10777		0.000835	-0.43691
11.4827	2.75537	-18.6995	0.17185		4.02642	0.17048	-1.58818	0.182	-18.6995	0.17185		1.30451	2.69664	-15.2025	0.10915		-12.6836	0.10752	-21.0839	0.10215	-13.2025	0.10915		0.00084	-0.43696
11.6776	2.75413	-18.8944	0.17309		2.66721	0.17167	3.842	0.1835	-18.8944	0.17309		3.64536	2.69578	-12.8617	0.11079		-12.0984	0.10887	-15.2317	0.10437	-10.8617	0.11079		0.000845	-0.43702
11.2907	2.75286	-17.5378	0.1744		1.11406	0.17285	0.54472	0.1846	-17.5378	0.1744		4.23057	2.69463	-13.4469	0.11194		-14.8294	0.10966	-10.7451	0.10637	-11.4469	0.11194		0.00085	-0.43707
7.80079	2.75145	-13.4661	0.17584		-7.42069	0.17372	4.2294	0.18602	-13.4661	0.17584		0.52423	2.69276	-13.0568	0.11326		-21.6569	0.10977	-13.2811	0.1072	-11.0568	0.11326		0.000855	-0.43712
9.15934	2.75026	-18.3155	0.17687		-4.31944	0.17511	4.4231	0.18728	-18.3155	0.17687		-3.37718	2.69086	-15.7878	0.11405		-17.1703	0.11177	-12.3057	0.10861	-13.7878	0.11405		0.00086	-0.43467
11.4876	2.74912	-13.8559	0.17832		0.5272	0.17658	-2.5591	0.18821	-13.8559	0.17832		5.20592	2.69104	-16.1779	0.11524		-15.0245	0.11338	-13.6712	0.10964	-14.1779	0.11524		0.000865	-0.43472
14.3976	2.748	-11.5296	0.17968		0.91338	0.17785	-4.69272	0.18936	-11.5296	0.17968		0.32916	2.68898	-13.837	0.11688		-18.3407	0.11408	-15.4268	0.11059	-11.837	0.11688		0.00087	-0.43477
8.77438	2.74649	-19.87	0.18055		0.71776	0.17909	-6.05056	0.19055	-19.87	0.18055		0.7193	2.68779	-17.1532	0.11758		-13.659	0.11611	-8.20921	0.11305	-15.1532	0.11758		0.000875	-0.43482
11.4905	2.74536	-22.1982	0.1817		1.29788	0.18037	0.93116	0.19212	-22.1982	0.1817		0.7193	2.68654	-13.837	0.11938		-15.6097	0.11704	-12.6958	0.11355	-11.837	0.11938		0.00088	-0.43488
9.74602	2.74403	-15.4113	0.18326		-2.00067	0.18147	-4.30555	0.19313	-15.4113	0.18326		2.67	2.68562	-16.568	0.12018		-13.4639	0.11864	-11.3303	0.11503	-14.568	0.12018		0.000885	-0.43743
7.2258	2.74267	-23.7517	0.18413		0.51877	0.18283	-1.2027	0.19453	-23.7517	0.18413		3.64536	2.68453	-13.2518	0.12198		-12.2935	0.12009	-13.4761	0.11592	-11.2518	0.12198		0.00089	-0.43749
10.3298	2.74156	-17.9345	0.18564		-3.36158	0.18391	4.03353	0.19602	-17.9345	0.18564		3.45029	2.68324	-14.0321	0.1231		-18.9259	0.12023	-8.79443	0.11795	-12.0321	0.1231		0.000895	-0.43754
12.658	2.74041	-31.899	0.18626		-1.23	0.18526	1.51203	0.19715	-31.899	0.18626		4.23057	2.68212	-17.9335	0.1237		-20.4865	0.12123	-10.7451	0.11888	-15.9335	0.1237		0.0009	-0.43759
4.90146	2.73881	-16.3849	0.18822		-2.39528	0.18646	5.77854	0.1986	-16.3849	0.18822		0.91437	2.68032	-17.3483	0.12505		-11.7083	0.12394	-15.2317	0.11938	-15.3483	0.12505		0.000905	-0.43764
12.2721	2.73789	-19.6828	0.18932		-4.53024	0.18761	-7.79774	0.19923	-19.6828	0.18932		-1.62155	2.67865	-15.3976	0.12662		-16.7801	0.12434	-17.7677	0.12021	-13.3976	0.12662		0.00091	-0.43769
11.4973	2.73661	-30.5444	0.19007		-2.20472	0.18897	2.86891	0.20097	-30.5444	0.19007		4.62071	2.67844	-15.7878	0.12781		-16.1949	0.12569	-16.012	0.12175	-13.7878	0.12781		0.000915	-0.43775
7.61952	2.73518	-28.0241	0.19144		3.02979	0.19046	4.8081	0.20231	-28.0241	0.19144		3.64536	2.67702	-14.0321	0.12935		-19.5111	0.12639	-14.6465	0.12323	-12.0321	0.12935		0.00092	-0.4378
9.172	2.734	-14.0616	0.19333		2.25237	0.19167	-3.14382	0.2032	-14.0616	0.19333		-0.84126	2.67503	-16.7631	0.13015		-16.1949	0.12819	-14.4515	0.12451	-14.7631	0.13015		0.000925	-0.43785
7.62147	2.73268	-11.9292	0.19467		-13.8458	0.19219	4.03184	0.20477	-11.9292	0.19467		2.86508	2.67439	-21.2497	0.13065		-25.9484	0.12782	-16.9874	0.12534	-19.2497	0.13065		0.00093	-0.4379
8.59214	2.73147	-7.46961	0.19613		-6.28406	0.19379	-1.98064	0.20575	-7.46961	0.19613		1.88972	2.67298	-17.9335	0.13245		-17.7555	0.13044	-15.6219	0.12682	-15.9335	0.13245		0.000935	-0.43796
13.2476	2.73043	-14.2584	0.19707		-0.07989	0.19532	5.19502	0.20733	-14.2584	0.19707		-2.98704	2.67092	-17.9335	0.1337		-15.0245	0.13214	-14.0613	0.12833	-15.9335	0.1337		0.00094	-0.43801
11.3092	2.7291	-16.7806	0.19821		-5.31777	0.19633	0.15225	0.20835	-16.7806	0.19821		2.47493	2.67058	-18.3237	0.13489		-19.316	0.13268	-14.0613	0.12958	-16.3237	0.13489		0.000945	-0.43806
11.5041	2.72785	-20.6603	0.19928		-6.87092	0.19751	5.0006	0.20982	-20.6603	0.19928		0.91437	2.66907	-16.373	0.13647		-12.2935	0.1351	-13.4761	0.13093	-14.373	0.13647		0.00095	-0.43811
8.78997	2.72648	-18.7219	0.20062		-2.60607	0.19896	-3.92104	0.21067	-18.7219	0.20062		3.25522	2.6682	-14.8124	0.13798		-13.2689	0.13619	-15.2317	0.13189	-12.8124	0.13798		0.000955	-0.43817
7.0455	2.72515	-16.5896	0.20197		-9.78329	0.19988	-4.69705	0.21188	-16.5896	0.20197		3.25522	2.66696	-14.8124	0.13923		-12.0984	0.13763	-13.4761	0.13343	-12.8124	0.13923		0.00096	-0.44076
12.2828	2.72414	-19.3057	0.20309		-1.83371	0.20149	5.58171	0.2136	-19.3057	0.20309		2.47493	2.66557	-15.2025	0.14041		-12.2935	0.13885	-15.4268	0.13436	-13.2025	0.14041		0.000965	-0.44081
5.88382	2.72259	-17.3673	0.20443		-8.04126	0.20246	-3.72782	0.21443	-17.3673	0.20443		0.52423	2.664	-12.2765	0.14215		-11.9034	0.14017	-18.3529	0.13512	-10.2765	0.14215		0.00097	-0.44086
9.56962	2.72151	-18.3379	0.20564		-7.84901	0.20372	1.31447	0.21591	-18.3379	0.20564		3.64536	2.66327	-16.373	0.14272		-8.78223	0.14194	-17.5726	0.1365	-14.373	0.14272		0.000975	-0.44092
7.63122	2.72017	-23.3813	0.20666		-17.3534	0.20454	3.05972	0.21724	-23.3813	0.20666		1.30451	2.66163	-13.2518	0.14449		-14.6343	0.14221	-13.8663	0.13837	-11.2518	0.14449		0.00098	-0.44097
10.3473	2.71905	-25.7095	0.20781		-12.3128	0.20602	-1.98305	0.21826	-25.7095	0.20781		-0.45112	2.66008	-16.7631	0.14516		-13.0738	0.14372	-12.6958	0.13981	-14.7631	0.14516		0.000985	-0.44102
6.08166	2.7176	-24.159	0.20913		-2.42394	0.20772	-1.5954	0.21953	-24.159	0.20913		4.0355	2.65958	-22.6152	0.14543		-14.8294	0.14468	-15.2317	0.14064	-20.6152	0.14543		0.00099	-0.44108
9.18564	2.71649	-26.0994	0.21029		-4.75282	0.20887	-2.37142	0.22075	-26.0994	0.21029		-0.45112	2.65758	-21.6399	0.14684		-16.7801	0.14561	-15.0367	0.14192	-19.6399	0.14684		0.000995	-0.44113
7.0533	2.71514	-8.25803	0.21235		-11.1543	0.20983	-4.89292	0.22188	-8.25803	0.21235		2.47493	2.65682	-18.3237	0.14865		-20.2914	0.14627	-15.4268	0.14311	-16.3237	0.14865		0.001	-0.44118
12.0967	2.71412	-7.28932	0.21365		-9.41059	0.21116	-2.56584	0.22324	-7.28932	0.21365		1.10944	2.65534	-11.6913	0.151		-14.2442	0.14853	-12.3057	0.14488	-9.69127	0.151		0.00101	-0.44123
8.41281	2.7127	-0.30852	0.21522		-13.6788	0.21222	0.9249	0.22465	-0.30852	0.21522		-0.45112	2.65383	-20.2744	0.15082		-14.8294	0.14968	-18.9381	0.14503	-18.2744	0.15082		0.00101	-0.44129
12.0986	2.71162	-0.11555	0.21648		-12.5169	0.21352	1.70043	0.22593	-0.11555	0.21648		-1.2314	2.65245	-15.0075	0.15295		-13.659	0.15113	-14.4515	0.14702	-13.0075	0.15295		0.00102	-0.44134
7.63901	2.71017	1.62892	0.21781		-14.6518	0.21467	3.63962	0.22727	1.62892	0.21781		1.10944	2.65159	-17.3483	0.15381		-20.2914	0.15127	-16.7923	0.14788	-15.3483	0.15381		0.00102	-0.44139
11.3248	2.70908	-6.51746	0.21869		-13.8778	0.21596	-2.56681	0.22824	-6.51746	0.21869		1.30451	2.65037	-15.0075	0.15545		-14.8294	0.15343	-17.3775	0.14904	-13.0075	0.15545		0.00103	-0.44144
11.1319	2.70782	-8.26388	0.21986		-10.5826	0.21736	-1.40339	0.22955	-8.26388	0.21986		-1.81662	2.6486	-19.4941	0.15596		-14.0491	0.15482	-15.6219	0.15058	-17.4941	0.15596		0.00103	-0.4415
11.3268	2.70658	-4.77397	0.22127		-15.6266	0.21838	-0.04603	0.23086	-4.77397	0.22127		-1.81662	2.64735	-17.1532	0.1576		-9.95266	0.15675	-15.6219	0.15183	-15.1532	0.1576		0.00103	-0.439
8.41866	2.7052	-9.6234	0.2223		-15.6282	0.21963	-7.02823	0.23179	-9.6234	0.2223		-0.45112	2.64633	-16.9582	0.15888		-20.0963	0.15631	-16.7923	0.15289	-14.9582	0.15888		0.00104	-0.43654
9.19539	2.70398	-3.22441	0.22384		-19.1207	0.22073	-5.28298	0.23312	-3.22441	0.22384		-0.06098	2.64514	-20.6645	0.15951		-16.585	0.15815	-16.2071	0.15424	-18.6645	0.15951		0.00104	-0.43659
8.80848	2.70272	-9.62534	0.2248		-10.7833	0.22236	-7.02871	0.23429	-9.62534	0.2248		0.32916	2.64396	-18.7138	0.16109		-18.1456	0.15914	-16.4022	0.15545	-16.7138	0.16109		0.00105	-0.43664
13.464	2.70168	-8.65663	0.2261		-16.2151	0.22336	2.66822	0.23599	-8.65663	0.2261		4.81578	2.64345	-19.8842	0.16214		-14.2442	0.16104	-14.6465	0.157	-17.8842	0.16214		0.00105	-0.43669
6.67712	2.70012	-9.23942	0.22732		-14.8593	0.22467	1.69826	0.23719	-9.23942	0.22732		4.42564	2.64214	-21.4448	0.16313		-16.39	0.16193	-14.6465	0.15825	-19.4448	0.16313		0.00106	-0.43675
10.3629	2.69903	-4.00406	0.22881		-13.6974	0.22598	0.92225	0.23841	-4.00406	0.22881		-3.18211	2.63962	-18.3237	0.16491		-16.585	0.16315	-14.8416	0.15947	-16.3237	0.16491		0.00106	-0.4368
10.5578	2.69779	1.2313	0.2303		-14.4748	0.22719	-10.3267	0.23915	1.2313	0.2303		1.30451	2.63912	-15.3976	0.16664		-14.0491	0.16482	-20.6937	0.15974	-13.3976	0.16664		0.00107	-0.43685
8.42548	2.69644	-8.46659	0.23111		-18.5491	0.22826	-4.31471	0.24067	-8.46659	0.23111		2.47493	2.63806	-15.3976	0.16789		-19.5111	0.16516	-16.2071	0.16174	-13.3976	0.16789		0.00107	-0.4369
9.78402	2.69526	3.75054	0.23292		-20.8779	0.2294	-1.21185	0.24206	3.75054	0.23292		2.67	2.63684	-18.9089	0.16856		-21.4618	0.16609	-14.8416	0.16322	-16.9089	0.16856		0.00108	-0.43695
5.7123	2.69382	-1.48676	0.23393		-15.2556	0.23091	-3.73336	0.2432	-1.48676	0.23393		1.49958	2.6354	-14.4223	0.17056		-11.5132	0.169	-17.9627	0.16395	-12.4223	0.17056		0.00108	-0.43701
10.5617	2.69279	-4.78469	0.23503		-22.6267	0.23183	-0.04868	0.24462	-4.78469	0.23503		3.45029	2.63447	-19.8842	0.1709		-15.6097	0.16956	-14.6465	0.16575	-17.8842	0.1709		0.00109	-0.43706
13.8597	2.69169	-1.48871	0.23643		-19.9133	0.2332	1.89052	0.24596	-1.48871	0.23643		3.06015	2.63316	-15.9828	0.1728		-23.6076	0.16948	-20.4987	0.16603	-13.9828	0.1728		0.00109	-0.43711
9.98186	2.69026	-2.84725	0.23762		-20.4968	0.23442	-2.57042	0.24701	-2.84725	0.23762		-4.15746	2.6307	-19.6892	0.17343		-20.8766	0.17119	-16.5972	0.16793	-17.6892	0.17343		0.0011	-0.43716
11.1465	2.68906	-8.2785	0.23862		-19.5288	0.23572	-4.12221	0.24819	-8.2785	0.23862		2.86508	2.63062	-22.6152	0.17419		-21.4618	0.17234	-12.1106	0.16992	-20.6152	0.17419		0.0011	-0.43721
9.01412	2.68772	-10.8007	0.23976		-24.3788	0.23675	2.27768	0.24973	-10.8007	0.23976		-6.10817	2.62788	-22.6152	0.17545		-21.6569	0.17356	-15.4268	0.17062	-20.6152	0.17545		0.00111	-0.43727
7.26965	2.68639	-1.49261	0.24143		-27.8713	0.23784	3.24716	0.25102	-1.49261	0.24143		-6.49831	2.62656	-22.4201	0.17673		-20.0963	0.17507	-11.9155	0.17246	-20.4201	0.17673		0.00111	-0.43984
9.21	2.68522	-11.7723	0.24222		-32.5274	0.23888	-1.21378	0.25207	-11.7723	0.24222		-3.96239	2.62573	-16.373	0.17899		-16.1949	0.17697	-18.9381	0.17254	-14.373	0.17899		0.00112	-0.44245
10.1807	2.68402	-12.743	0.24343		-28.4565	0.24032	-5.09289	0.25315	-12.743	0.24343		1.30451	2.62536	-16.9582	0.18014		-20.2914	0.17754	-15.4268	0.17437	-14.9582	0.18014		0.00112	-0.4425
4.75137	2.68252	-5.95611	0.24498		-20.313	0.24194	-1.21426	0.25457	-5.95611	0.24498		-1.62155	2.62362	-20.2744	0.18084		-18.5358	0.17908	-12.3057	0.17615	-18.2744	0.18084		0.00113	-0.44255
11.3462	2.68157	-6.34496	0.24622		-12.7513	0.24353	-0.63267	0.25585	-6.34496	0.24622		-0.06098	2.62263	-18.3237	0.18241		-19.9013	0.1801	-18.3529	0.17639	-16.3237	0.18241		0.00113	-0.4426
12.3169	2.68036	-8.47926	0.24737		-11.0076	0.24486	-2.18446	0.25703	-8.47926	0.24737		-1.03633	2.62122	-16.1779	0.18402		-18.7308	0.18155	-16.7923	0.1779	-14.1779	0.18402		0.00114	-0.44266
7.85731	2.67891	-7.12266	0.24868		-8.87599	0.24621	-0.43921	0.25836	-7.12266	0.24868		-2.79197	2.61968	-16.568	0.18521		-24.3879	0.18186	-14.6465	0.17951	-14.568	0.18521		0.00114	-0.44271
6.69465	2.6776	-9.83877	0.24981		-17.6047	0.24707	-4.31832	0.25944	-9.83877	0.24981		4.0355	2.61956	-20.6645	0.18577		-21.4618	0.18359	-19.3282	0.17998	-18.6645	0.18577		0.00115	-0.44276
13.6774	2.67667	-6.15492	0.25123		-12.952	0.24853	-5.67616	0.26063	-6.15492	0.25123		4.23057	2.61835	-22.4201	0.18673		-26.5337	0.184	-15.2317	0.18191	-20.4201	0.18673		0.00115	-0.44282
12.7087	2.67538	-8.67709	0.25237		-18.7716	0.24952	-6.64612	0.26183	-8.67709	0.25237		2.47493	2.6168	-18.3237	0.18867		-17.1703	0.18681	-16.2071	0.183	-16.3237	0.18867		0.00116	-0.44287
8.24908	2.67392	-10.0356	0.25356		-17.9976	0.2508	-2.7675	0.26326	-10.0356	0.25356		-1.81662	2.61484	-16.1779	0.19027		-25.5583	0.18666	-14.8416	0.18448	-14.1779	0.19027		0.00116	-0.44292
9.9955	2.67275	-9.84267	0.25482		-14.1206	0.25223	-6.25872	0.26435	-9.84267	0.25482		1.69465	2.61417	-17.7385	0.19126		-16.1949	0.18948	-22.2543	0.18449	-15.7385	0.19126		0.00117	-0.44297
9.41466	2.67148	-10.4255	0.25604		-19.7464	0.25322	-1.60432	0.26582	-10.4255	0.25604		-2.01169	2.6123	-17.9335	0.19248		-22.047	0.18975	-17.3775	0.18655	-15.9335	0.19248		0.00117	-0.44303
10.9671	2.67029	-10.6204	0.25728		-15.8694	0.25465	-1.02273	0.26709	-10.6204	0.25728		1.30451	2.61161	-18.7138	0.1936		-20.0963	0.19133	-16.7923	0.1879	-16.7138	0.1936		0.00118	-0.44308
8.83479	2.66895	-16.2456	0.25828		-20.3315	0.2557	-6.45338	0.2681	-16.2456	0.25828		0.91437	2.61029	-20.4694	0.19456		-18.7308	0.1928	-13.8663	0.18964	-18.4694	0.19456		0.00118	-0.44313
14.266	2.66794	-12.7556	0.25969		-19.5575	0.25699	0.52834	0.26967	-12.7556	0.25969		0.7193	2.60901	-23.7856	0.19526		-20.8766	0.1937	-17.1825	0.19034	-21.7856	0.19526		0.00119	-0.44319
11.9398	2.66659	-9.65361	0.26108		-19.3652	0.25825	-1.79922	0.27081	-9.65361	0.26108		2.47493	2.60805	-13.0568	0.1983		-18.9259	0.19527	-14.0613	0.19211	-11.0568	0.1983		0.00119	-0.44583
8.83771	2.6652	-11.0122	0.26227		-11.6096	0.25985	-5.67833	0.27188	-11.0122	0.26227		1.10944	2.60657	-17.1532	0.19887		-13.8541	0.19737	-17.1825	0.19284	-15.1532	0.19887		0.0012	-0.44588
14.6568	2.66421	-14.8919	0.26334		-22.2776	0.26062	4.98831	0.27362	-14.8919	0.26334		2.08479	2.60548	-15.7878	0.20034		-13.8541	0.19862	-18.9381	0.1938	-13.7878	0.20034		0.0012	-0.44593
12.1366	2.66284	-10.0444	0.26481		-12.0008	0.26233	-0.83023	0.27461	-10.0444	0.26481		2.86508	2.60436	-13.837	0.20192		-19.7062	0.19889	-17.9627	0.19521	-11.837	0.20192		0.00121	-0.44599
10.974	2.66154	-11.5969	0.26599		-12.1965	0.26358	-4.51539	0.27569	-11.5969	0.26599		2.47493	2.60305	-15.5927	0.20288		-16.7801	0.20063	-14.6465	0.19701	-13.5927	0.20288		0.00121	-0.44604
14.8537	2.66047	-10.6282	0.26729		-13.9435	0.26475	1.49661	0.27722	-10.6282	0.26729		-4.93774	2.60056	-21.8349	0.20309		-13.659	0.2024	-15.4268	0.19814	-19.8349	0.20309		0.00122	-0.44609
13.4971	2.65915	-16.6412	0.26827		-14.3331	0.26598	-2.18856	0.2783	-16.6412	0.26827		1.88972	2.60045	-20.2744	0.2046		-20.8766	0.20245	-16.9874	0.19913	-18.2744	0.2046		0.00122	-0.44615
7.09812	2.65761	-16.4483	0.26953		-18.7952	0.26703	-6.64949	0.27935	-16.4483	0.26953		-2.98704	2.59839	-17.7385	0.20627		-21.0717	0.20367	-19.9134	0.19989	-15.7385	0.20627		0.00123	-0.4462
13.3051	2.65664	-13.1523	0.27093		-16.0819	0.2684	-3.15875	0.28076	-13.1523	0.27093		-1.03633	2.59746	-21.8349	0.20684		-13.8541	0.20612	-18.9381	0.2013	-19.8349	0.20684		0.00123	-0.44888
8.45763	2.65517	-10.6321	0.27229		-17.4411	0.26959	-2.96505	0.28202	-10.6321	0.27229		-0.06098	2.59637	-17.5434	0.20881		-17.1703	0.20682	-19.9134	0.20239	-15.5434	0.20881		0.00124	-0.44893
12.7253	2.65412	-11.6027	0.2735		-24.2304	0.27053	2.65906	0.28352	-11.6027	0.2735		2.27986	2.59551	-18.5187	0.20989		-15.8048	0.2083	-17.1825	0.20409	-16.5187	0.20989		0.00124	-0.44899
10.399	2.65276	-7.72494	0.27493		-16.8626	0.27212	-0.44427	0.28463	-7.72494	0.27493		0.7193	2.594	-19.8842	0.21092		-16.1949	0.20948	-20.6937	0.20476	-17.8842	0.21092		0.00125	-0.44904
8.84843	2.65144	-10.4411	0.27605		-19.3855	0.27326	0.13732	0.28591	-10.4411	0.27605		3.06015	2.59314	-18.3237	0.21243		-22.047	0.20976	-13.8663	0.20715	-16.3237	0.21243		0.00125	-0.44909
8.84941	2.65019	-19.1692	0.27691		-25.593	0.27423	-4.90545	0.28693	-19.1692	0.27691		3.64536	2.59199	-16.1779	0.21403		-16.1949	0.21199	-17.3775	0.20781	-14.1779	0.21403		0.00126	-0.44915
8.85038	2.64894	-22.6611	0.278		-19.001	0.27578	0.91261	0.28845	-22.6611	0.278		0.32916	2.59018	-22.8103	0.21418		-20.4865	0.21252	-19.9134	0.20864	-20.8103	0.21418		0.00126	-0.4492
9.82105	2.64773	-19.947	0.27938		-25.7903	0.27672	-4.3241	0.28946	-19.947	0.27938		0.52423	2.58897	-15.0075	0.21673		-19.5111	0.21393	-15.6219	0.21061	-13.0075	0.21673		0.00127	-0.44925
12.3432	2.6466	-14.9055	0.28085		-31.2221	0.27772	-2.38491	0.2908	-14.9055	0.28085		1.30451	2.58785	-13.837	0.21818		-19.9013	0.21512	-14.0613	0.21212	-11.837	0.21818		0.00127	-0.44931
8.65936	2.64518	-17.4277	0.28199		-22.6908	0.27936	-5.10036	0.29193	-17.4277	0.28199		4.42564	2.58712	-23.0053	0.2179		-14.6343	0.21725	-17.7677	0.21275	-21.0053	0.2179		0.00128	-0.44936
11.1815	2.64404	-14.7135	0.28337		-24.2439	0.28054	-1.41567	0.29335	-14.7135	0.28337		-0.84126	2.58499	-19.4941	0.21973		-18.1456	0.21791	-17.5726	0.21403	-17.4941	0.21973		0.00128	-0.44941
11.1825	2.64279	-1.33278	0.28522		-27.1546	0.28166	-0.05831	0.29466	-1.33278	0.28522		1.69465	2.58416	-23.9807	0.22024		-21.8519	0.21855	-20.1085	0.21486	-21.9807	0.22024		0.00129	-0.44947
10.4077	2.6415	3.32076	0.28669		-34.7197	0.28257	-6.65262	0.29561	3.32076	0.28669		4.42564	2.58336	-20.8596	0.22201		-19.316	0.22022	-18.3529	0.21641	-18.8596	0.22201		0.00129	-0.44952
9.43902	2.64021	0.41072	0.28781		-36.4667	0.28374	-4.71343	0.29695	0.41072	0.28781		5.20592	2.58224	-15.7878	0.2241		-16.39	0.22196	-13.2811	0.2185	-13.7878	0.2241		0.0013	-0.44957
17.7793	2.63934	4.48244	0.28924		-27.5475	0.2854	-2.96818	0.29828	4.48244	0.28924		0.13409	2.58015	-17.5434	0.22506		-15.4146	0.22337	-19.9134	0.21865	-15.5434	0.22506		0.0013	-0.44963
6.91977	2.63759	-3.27606	0.29014		-39.9609	0.28608	-8.59278	0.29927	-3.27606	0.29014		3.25522	2.57942	-15.0075	0.22673		-15.8048	0.22456	-16.5972	0.22045	-13.0075	0.22673		0.00131	-0.45234
11.9631	2.63657	-3.47097	0.29138		-31.8174	0.2877	-5.87781	0.30065	-3.47097	0.29138		3.25522	2.57817	-22.4201	0.22675		-18.9259	0.22529	-13.2811	0.22225	-20.4201	0.22675		0.00131	-0.4524
12.7399	2.63536	-3.66588	0.29262		-47.5277	0.28824	-6.45989	0.30187	-3.66588	0.29262		1.69465	2.57666	-17.9335	0.22875		-19.7062	0.22641	-17.5726	0.22279	-15.9335	0.22875		0.00132	-0.45245
6.92269	2.63384	-5.80018	0.29378		-45.9779	0.28956	-6.26618	0.30313	-5.80018	0.29378		2.86508	2.5756	-18.9089	0.22984		-12.0984	0.22893	-18.743	0.22384	-16.9089	0.22984		0.00132	-0.45251
10.4146	2.63275	0.01699	0.29529		-48.8886	0.29068	-2.5815	0.30455	0.01699	0.29529		3.64536	2.57448	-14.4223	0.23183		-21.4618	0.22862	-16.012	0.22555	-12.4223	0.23183		0.00133	-0.45256
6.92464	2.63134	-3.47487	0.29639		-29.6909	0.2928	-7.04244	0.3056	-3.47487	0.29639		3.06015	2.57313	-14.4223	0.23309		-19.5111	0.23019	-15.817	0.22683	-12.4223	0.23309		0.00133	-0.45262
10.6104	2.63026	-0.1789	0.29779		-12.0447	0.29486	-6.46085	0.30688	-0.1789	0.29779		1.10944	2.57156	-14.8124	0.23427		-20.6815	0.23125	-12.5008	0.22863	-12.8124	0.23427		0.00134	-0.45267
10.8054	2.62902	-0.17987	0.29904		-17.4765	0.29586	-8.01264	0.30806	-0.17987	0.29904		-1.42647	2.56988	-16.373	0.23526		-20.0963	0.2326	-13.4761	0.22972	-14.373	0.23526		0.00134	-0.45272
9.6427	2.62771	-3.86567	0.30012		-17.0903	0.29713	-5.8795	0.3094	-3.86567	0.30012		2.27986	2.56925	-19.299	0.23602		-17.1703	0.23433	-20.6937	0.22977	-17.299	0.23602		0.00135	-0.45278
7.89823	2.62638	-1.73332	0.30147		-10.1104	0.2987	-4.13425	0.31073	-1.73332	0.30147		5.01085	2.56846	-20.6645	0.23705		-12.2935	0.2364	-18.743	0.23135	-18.6645	0.23705		0.00135	-0.45283
11.584	2.6253	-1.7343	0.30272		-13.7968	0.29978	-2.389	0.31206	-1.7343	0.30272		-0.06098	2.56636	-21.6399	0.23813		-17.9505	0.2367	-16.2071	0.23302	-19.6399	0.23813		0.00136	-0.45289
6.93048	2.62384	-0.95952	0.30401		-13.9924	0.30102	-5.88022	0.31316	-0.95952	0.30401		0.32916	2.56518	-16.568	0.24023		-21.0717	0.23743	-19.9134	0.23365	-14.568	0.24023		0.00136	-0.45294
12.3617	2.62283	-4.45138	0.3051		-18.4546	0.30207	-5.29863	0.31443	-4.45138	0.3051		-1.42647	2.56363	-20.0793	0.2409		-15.8048	0.23956	-21.8641	0.23458	-18.0793	0.2409		0.00137	-0.45299
7.70819	2.62137	6.79606	0.30686		-23.1106	0.30311	-1.61395	0.31585	6.79606	0.30686		-2.20676	2.56225	-22.4201	0.24176		-20.6815	0.24	-20.8888	0.23599	-20.4201	0.24176		0.00137	-0.45305
10.0364	2.62023	-0.76851	0.30777		-17.4883	0.30462	-3.35968	0.31702	-0.76851	0.30777		1.69465	2.56165	-18.1286	0.24372		-20.0963	0.24135	-16.7923	0.23792	-16.1286	0.24372		0.00138	-0.4531
12.9465	2.61911	1.55778	0.30912		-21.3686	0.30569	-11.5055	0.3179	1.55778	0.30912		0.32916	2.56017	-18.9089	0.24484		-21.6569	0.24234	-19.7184	0.23869	-16.9089	0.24484		0.00138	-0.45316
3.05659	2.61741	0.97499	0.31035		-20.9824	0.30696	-13.8331	0.31905	0.97499	0.31035		-4.35253	2.55814	-20.6645	0.2458		-27.1189	0.24268	-20.4987	0.23981	-18.6645	0.2458		0.00139	-0.45321
9.06965	2.61643	-0.57749	0.31153		-18.463	0.30833	2.07001	0.32102	-0.57749	0.31153		-0.06098	2.55761	-22.2251	0.24679		-20.6815	0.245	-19.5233	0.24122	-20.2251	0.24679		0.00139	-0.45326
11.01	2.61527	-5.8148	0.31254		-17.3011	0.30963	-5.30008	0.32194	-5.8148	0.31254		-2.20676	2.556	-22.2251	0.24804		-24.778	0.24557	-15.6219	0.24312	-20.2251	0.24804		0.0014	-0.45332
7.32615	2.61385	0.97207	0.3141		-14.9756	0.31099	-5.68821	0.32317	0.97207	0.3141		2.86508	2.55559	-18.7138	0.24988		-25.7534	0.24666	-16.2071	0.24427	-16.7138	0.24988		0.0014	-0.45337
11.5938	2.61279	-0.38648	0.31529		-12.6501	0.31234	-12.2825	0.32412	-0.38648	0.31529		3.45029	2.55444	-16.9582	0.25142		-18.5358	0.24911	-14.4515	0.24582	-14.9582	0.25142		0.00141	-0.45343
8.87961	2.61142	-1.35714	0.3165		-2.56721	0.31405	-7.82207	0.32558	-1.35714	0.3165		3.25522	2.55316	-16.1779	0.2528		-21.0717	0.24994	-18.9381	0.24632	-14.1779	0.2528		0.00141	-0.45348
5.58363	2.61002	2.71459	0.31793		-11.2959	0.31491	-7.82231	0.32683	2.71459	0.31793		1.30451	2.55158	-19.1039	0.25356		-22.6322	0.25093	-22.8395	0.24692	-17.1039	0.25356		0.00142	-0.45353
10.2391	2.60898	-1.16515	0.31901		-0.43732	0.31665	-5.30128	0.32819	-1.16515	0.31901		3.45029	2.55069	-20.4694	0.25459		-19.316	0.25273	-14.0613	0.24963	-18.4694	0.25459		0.00142	-0.45359
9.27041	2.60769	-7.95396	0.31995		-10.7175	0.31743	-14.2229	0.32904	-7.95396	0.31995		0.32916	2.54892	-15.2025	0.25671		-21.6569	0.25359	-17.9627	0.25023	-13.2025	0.25671		0.00143	-0.45364
7.52594	2.60636	-11.2519	0.32105		-13.0464	0.31858	-6.85331	0.33062	-11.2519	0.32105		-1.42647	2.54738	-23.5906	0.25657		-15.6097	0.25585	-19.1332	0.25129	-21.5906	0.25657		0.00143	-0.45102
3.64815	2.60493	2.71069	0.32294		2.27269	0.32053	-2.39286	0.33208	2.71069	0.32294		-1.42647	2.54613	-20.6645	0.2583		-19.7062	0.25642	-17.3775	0.25283	-18.6645	0.2583		0.00144	-0.45108
8.30364	2.60389	-4.27206	0.32387		-14.4072	0.32102	-5.88408	0.33317	-4.27206	0.32387		3.45029	2.54569	-22.4201	0.25926		-21.6569	0.25735	-21.474	0.2534	-20.4201	0.25926		0.00144	-0.45113
6.94705	2.60258	0.57542	0.32534		-8.97881	0.32252	-9.3753	0.33426	0.57542	0.32534		0.32916	2.54392	-23.3955	0.26035		-18.5358	0.25912	-20.4987	0.25481	-21.3955	0.26035		0.00145	-0.44854
5.20258	2.60125	-4.46795	0.32636		-7.81689	0.32382	-9.1816	0.33552	-4.46795	0.32636		5.20592	2.54348	-23.7856	0.26154		-23.6076	0.25952	-20.6937	0.25603	-21.7856	0.26154		0.00145	-0.4486
8.5005	2.60015	2.70679	0.32794		-8.59431	0.32504	-9.76367	0.33675	2.70679	0.32794		2.27986	2.54174	-20.0793	0.2634		-16.9752	0.26188	-18.548	0.25764	-18.0793	0.2634		0.00146	-0.44865
3.26514	2.59866	2.89975	0.3292		-11.505	0.32616	-2.78195	0.33832	2.89975	0.3292		3.45029	2.54069	-19.4941	0.26475		-19.316	0.26274	-16.5972	0.25921	-17.4941	0.26475		0.00146	-0.4487
7.53276	2.5976	2.5109	0.33043		-7.82195	0.32757	-3.17007	0.33955	2.5109	0.33043		1.10944	2.53905	-22.6152	0.26548		-21.4618	0.26363	-19.9134	0.25991	-20.6152	0.26548		0.00147	-0.44876
11.2186	2.59652	-9.90212	0.33112		-13.6416	0.32856	3.22981	0.34109	-9.90212	0.33112		-0.84126	2.53747	-17.5434	0.26758		-18.5358	0.26537	-18.9381	0.26132	-15.5434	0.26758		0.00147	-0.44881
9.08621	2.59517	-2.92131	0.33269		-15.9705	0.32971	-13.8374	0.34157	-2.92131	0.33269		0.91437	2.53651	-16.568	0.26899		-18.3407	0.26665	-19.7184	0.26245	-14.568	0.26899		0.00148	-0.44886
9.28112	2.59393	-8.5465	0.33368		-15.3904	0.33098	-7.43755	0.34311	-8.5465	0.33368		2.27986	2.53549	-20.4694	0.26959		-23.4125	0.26706	-17.1825	0.26412	-18.4694	0.26959		0.00148	-0.44892
6.7609	2.59257	-1.37176	0.33526		-9.76802	0.33249	-4.72258	0.34448	-1.37176	0.33526		5.40099	2.53476	-21.4448	0.27068		-20.0963	0.26886	-17.5726	0.2653	-19.4448	0.27068		0.00149	-0.44897
9.47701	2.59144	-7.19088	0.33625		-11.709	0.33365	-8.60169	0.34556	-7.19088	0.33625		2.47493	2.53302	-15.9828	0.27284		-12.4886	0.27138	-17.5726	0.26655	-13.9828	0.27284		0.00149	-0.44902
10.8355	2.59025	3.28081	0.33797		-16.3651	0.33469	-13.8384	0.34657	3.28081	0.33797		-0.25605	2.53132	-18.9089	0.2736		-15.8048	0.27208	-17.1825	0.26787	-16.9089	0.2736		0.0015	-0.44908
9.86683	2.58896	-3.89588	0.3389		-17.5304	0.33589	-3.75359	0.34828	-3.89588	0.3389		6.96155	2.53127	-17.9335	0.27502		-19.5111	0.27271	-16.7923	0.26918	-15.9335	0.27502		0.0015	-0.44913
8.3163	2.58764	3.08492	0.34046		-12.6838	0.33736	-14.4207	0.34904	3.08492	0.34046		6.57141	2.52995	-16.9582	0.27643		-14.2442	0.27484	-14.6465	0.27079	-14.9582	0.27643		0.00151	-0.44918
8.51122	2.58639	-3.89783	0.3414		-22.1882	0.33818	-18.2998	0.35012	-3.89783	0.3414		2.47493	2.52802	-14.8124	0.27804		-21.8519	0.27482	-18.743	0.27136	-12.8124	0.27804		0.00151	-0.44924
13.7485	2.58538	-0.21397	0.34282		-18.1173	0.33962	-6.27558	0.35192	-0.21397	0.34282		3.84043	2.527	-16.7631	0.27896		-20.0963	0.27636	-19.1332	0.27255	-14.7631	0.27896		0.00152	-0.44929
9.87073	2.58395	-1.18464	0.34402		-13.8524	0.34106	-17.7185	0.35265	-1.18464	0.34402		4.42564	2.52584	-20.8596	0.27953		-17.5604	0.27804	-16.2071	0.27428	-18.8596	0.27953		0.00152	-0.44934
10.6475	2.58274	1.72346	0.34541		-23.9386	0.34185	-5.50028	0.35445	1.72346	0.34541		1.10944	2.52404	-17.1532	0.2814		-25.5583	0.27795	-20.8888	0.27475	-15.1532	0.2814		0.00153	-0.4494
9.87268	2.58145	-0.2169	0.34657		-16.183	0.34346	-12.2885	0.3554	-0.2169	0.34657		5.20592	2.52347	-22.8103	0.28171		-21.2667	0.27992	-22.0592	0.27581	-20.8103	0.28171		0.00153	-0.44945
8.90396	2.58016	2.6912	0.34795		-14.4393	0.34479	-10.3493	0.35673	2.6912	0.34795		2.47493	2.52177	-18.9089	0.28361		-21.6569	0.2811	-16.2071	0.27804	-16.9089	0.28361		0.00154	-0.44689
6.1898	2.57879	0.16903	0.34909		-11.9198	0.34615	-14.8103	0.35778	0.16903	0.34909		-4.5476	2.51935	-17.9335	0.28502		-16.1949	0.28327	-13.086	0.27981	-15.9335	0.28502		0.00154	-0.44694
6.19078	2.57753	-7.00766	0.35001		-13.279	0.34734	-11.5135	0.35918	-7.00766	0.35001		-1.2314	2.51865	-21.4448	0.28568		-17.3653	0.28432	-22.0592	0.27956	-19.4448	0.28568		0.00155	-0.44699
6.19175	2.57628	0.55496	0.35161		-16.5776	0.34844	-17.332	0.36017	0.55496	0.35161		-1.42647	2.51737	-19.6892	0.28723		-17.3653	0.28557	-19.5233	0.28123	-17.6892	0.28723		0.00155	-0.44705
4.44728	2.57495	-5.4581	0.35259		-16.3853	0.3497	-10.1564	0.36175	-5.4581	0.35259		-0.84126	2.51621	-14.0321	0.28942		-18.5358	0.28663	-20.8888	0.28226	-12.0321	0.28942		0.00156	-0.4471
3.09069	2.57364	0.94088	0.35413		-22.9808	0.35065	-17.5265	0.36266	0.94088	0.35413		-0.84126	2.51496	-15.0075	0.29051		-19.5111	0.28771	-16.5972	0.28422	-13.0075	0.29051		0.00156	-0.44715
7.74618	2.5726	1.32779	0.3554		-20.2674	0.35203	-14.0357	0.36407	1.32779	0.3554		-0.06098	2.51384	-18.9089	0.29111		-17.1703	0.28935	-9.76978	0.28661	-16.9089	0.29111		0.00157	-0.44721
5.80777	2.57126	-3.13377	0.35644		-18.5237	0.35336	-12.6784	0.36538	-3.13377	0.35644		3.64536	2.51321	-17.5434	0.29259		-21.8519	0.28983	-19.9134	0.28617	-15.5434	0.29259		0.00157	-0.44726
2.89967	2.56988	-6.04381	0.35756		-20.0768	0.35454	-21.7939	0.36622	-6.04381	0.35756		0.7193	2.51147	-21.0546	0.29325		-25.7534	0.29043	-20.4987	0.28732	-19.0546	0.29325		0.00158	-0.44993
10.2703	2.56897	4.04	0.35927		-19.8846	0.3558	-17.9153	0.36765	4.04	0.35927		1.10944	2.51029	-17.5434	0.29509		-17.3653	0.29307	-17.9627	0.289	-15.5434	0.29509		0.00158	-0.44998
6.00463	2.56752	0.54814	0.36036		-25.8982	0.35677	-12.0973	0.36916	0.54814	0.36036		4.23057	2.50956	-16.9582	0.29644		-19.5111	0.29397	-18.3529	0.29018	-14.9582	0.29644		0.00159	-0.45004
7.75105	2.56635	-2.74979	0.36146		-24.9302	0.35807	-18.6916	0.37012	-2.74979	0.36146		-4.93774	2.50678	-23.3955	0.29661		-18.7308	0.29535	-19.5233	0.29124	-21.3955	0.29661		0.00159	-0.45009
4.26114	2.56494	1.90375	0.36293		-25.1258	0.35931	-15.0069	0.37153	1.90375	0.36293		0.52423	2.50644	-20.8596	0.29829		-18.7308	0.2966	-20.8888	0.29226	-18.8596	0.29829		0.0016	-0.45014
4.84392	2.56372	-2.16992	0.36399		-21.4428	0.36073	-15.7829	0.37275	-2.16992	0.36399		2.27986	2.50548	-16.1779	0.30032		-13.0738	0.29879	-16.4022	0.29426	-14.1779	0.30032		0.0016	-0.4502
5.62065	2.5625	-9.54055	0.36491		-23.9656	0.36186	-12.2922	0.37416	-9.54055	0.36491		3.06015	2.50436	-18.9089	0.30111		-17.1703	0.29936	-23.2296	0.29437	-16.9089	0.30111		0.00161	-0.45025
7.75495	2.56135	-2.94762	0.36646		-22.9976	0.36316	-24.1229	0.37487	-2.94762	0.36646		4.62071	2.50337	-16.373	0.30278		-22.047	0.2998	-15.817	0.29686	-14.373	0.30278		0.00161	-0.45031
4.45897	2.55995	-8.76674	0.36745		-28.8173	0.36415	-22.3777	0.3762	-8.76674	0.36745		0.91437	2.5015	-18.9089	0.30361		-19.316	0.3015	-17.5726	0.29782	-16.9089	0.30361		0.00162	-0.45036
10.666	2.55898	-4.88896	0.36887		-31.1462	0.36529	-18.693	0.37762	-4.88896	0.36887		-0.45112	2.50002	-23.9807	0.30402		-16.39	0.30324	-18.548	0.2989	-21.9807	0.30402		0.00162	-0.45041
7.56393	2.55759	-1.01117	0.3703		-34.4447	0.36639	-22.3782	0.3787	-1.01117	0.3703		2.86508	2.49933	-18.3237	0.30621		-20.6815	0.30377	-22.6444	0.29947	-16.3237	0.30621		0.00163	-0.45047
8.92247	2.5564	-0.23639	0.37159		-30.9556	0.3678	-26.2573	0.37978	-0.23639	0.37159		2.08479	2.49795	-18.9089	0.30736		-14.2442	0.3061	-16.7923	0.3017	-16.9089	0.30736		0.00163	-0.45052
8.34163	2.55512	-1.78887	0.37277		-24.5575	0.36934	-17.918	0.38141	-1.78887	0.37277		-3.57225	2.49575	-19.1039	0.30858		-19.316	0.3065	-18.3529	0.30269	-17.1039	0.30858		0.00164	-0.45057
10.282	2.55396	-7.22011	0.37377		-33.6741	0.37018	-23.1547	0.38242	-7.22011	0.37377		-1.42647	2.49486	-20.0793	0.30967		-19.121	0.30779	-23.4247	0.30309	-18.0793	0.30967		0.00164	-0.45328
5.24057	2.55248	-4.31201	0.37515		-35.2272	0.37136	-21.6034	0.38374	-4.31201	0.37515		0.91437	2.494	-14.6173	0.31183		-17.5604	0.3093	-15.817	0.30561	-12.6173	0.31183		0.00165	-0.45334
8.15062	2.55136	-13.4281	0.37599		-33.2896	0.3727	-21.4097	0.385	-13.4281	0.37599		1.69465	2.49288	-17.1532	0.31266		-19.9013	0.31016	-16.4022	0.30676	-15.1532	0.31266		0.00165	-0.45339
7.37584	2.55008	-9.55029	0.37742		-34.2609	0.37391	-22.3796	0.38621	-9.55029	0.37742		4.62071	2.49212	-22.2251	0.31306		-22.2421	0.31102	-16.7923	0.30795	-20.2251	0.31306		0.00166	-0.45344
5.63137	2.54875	-7.22401	0.37877		-19.7176	0.37582	-24.9011	0.38734	-7.22401	0.37877		-3.37718	2.48953	-22.8103	0.31422		-17.9505	0.31298	-17.1825	0.30913	-20.8103	0.31422		0.00166	-0.4535
8.34748	2.54762	-9.3583	0.37993		-17.586	0.37717	-25.8711	0.38855	-9.3583	0.37993		3.06015	2.48936	-17.3483	0.31638		-24.3879	0.31316	-20.1085	0.3099	-15.3483	0.31638		0.00167	-0.45355
4.27575	2.54619	-1.79569	0.38152		-21.4664	0.37824	-22.5743	0.38995	-1.79569	0.38152		-0.84126	2.48746	-18.1286	0.3175		-21.6569	0.31487	-21.474	0.31092	-16.1286	0.3175		0.00167	-0.45361
8.34942	2.54512	-11.8814	0.38231		-25.1528	0.37932	-23.1564	0.39118	-11.8814	0.38231		-2.20676	2.48598	-18.7138	0.31865		-14.8294	0.31726	-22.0592	0.31207	-16.7138	0.31865		0.00168	-0.45366
9.51403	2.54392	-8.97335	0.3837		-20.1122	0.3808	-11.9079	0.39294	-8.97335	0.3837		1.69465	2.48538	-16.9582	0.32019		-17.1703	0.31811	-19.7184	0.31371	-14.9582	0.32019		0.00168	-0.45371
7.38168	2.54258	-5.48344	0.38511		-23.4108	0.3819	-10.9384	0.39423	-5.48344	0.38511		-1.03633	2.48367	-18.3237	0.32122		-25.1682	0.31803	-20.3036	0.31487	-16.3237	0.32122		0.00169	-0.45377
7.18872	2.54132	-3.54503	0.38644		-20.3095	0.3833	-6.67189	0.39568	-3.54503	0.38644		-0.64619	2.48249	-18.9089	0.32237		-23.4125	0.31958	-21.6691	0.31589	-16.9089	0.32237		0.00169	-0.45651
10.2927	2.54021	-3.93388	0.38768		-24.5777	0.38435	-15.5935	0.39652	-3.93388	0.38768		3.45029	2.48192	-22.2251	0.32307		-18.9259	0.32157	-19.1332	0.31756	-20.2251	0.32307		0.0017	-0.45657
9.9058	2.53894	-4.12879	0.38892		-29.0399	0.3854	-10.9391	0.39799	-4.12879	0.38892		1.30451	2.48031	-24.5659	0.32393		-19.5111	0.32273	-20.1085	0.31865	-22.5659	0.32393		0.0017	-0.45662
6.60982	2.53754	-10.3358	0.38989		-26.1326	0.38678	-7.64233	0.39939	-10.3358	0.38989		-1.81662	2.47854	-22.03	0.3256		-21.0717	0.32372	-21.0839	0.31974	-20.03	0.3256		0.00171	-0.45668
8.1623	2.53636	-9.75495	0.39117		-30.4008	0.38784	-13.2669	0.40038	-9.75495	0.39117		-2.20676	2.47723	-25.5413	0.32627		-23.4125	0.32458	-24.7902	0.32037	-23.5413	0.32627		0.00171	-0.45673
3.31482	2.53489	-12.2771	0.3923		-28.851	0.38916	-9.00042	0.40183	-12.2771	0.3923		4.23057	2.47705	-19.1039	0.32859		-23.2174	0.32586	-19.5233	0.3225	-17.1039	0.32859		0.00172	-0.45679
5.25518	2.53373	-5.87813	0.39384		-28.8527	0.39041	-6.28545	0.4032	-5.87813	0.39384		-1.03633	2.47492	-20.6645	0.32958		-22.047	0.32731	-17.3775	0.32411	-18.6645	0.32958		0.00172	-0.45684
6.61372	2.53254	-4.71548	0.39515		-26.915	0.39175	-6.67358	0.40443	-4.71548	0.39515		-4.15746	2.47315	-22.4201	0.33054		-24.5829	0.32813	-21.0839	0.32474	-20.4201	0.33054		0.00173	-0.45689
5.45107	2.53123	-13.8316	0.39598		-25.7531	0.39306	-10.3587	0.40552	-13.8316	0.39598		-1.03633	2.47242	-20.8596	0.33205		-21.8519	0.32984	-21.6691	0.32589	-18.8596	0.33205		0.00173	-0.45695
10.8823	2.53023	-8.79013	0.39746		-23.0398	0.39443	-14.4318	0.40658	-8.79013	0.39746		-1.2314	2.47114	-18.5187	0.33369		-18.1456	0.33171	-21.0839	0.32724	-16.5187	0.33369		0.00174	-0.45431
11.853	2.52902	-12.282	0.39856		-28.4716	0.39543	-12.6865	0.40791	-12.282	0.39856		2.27986	2.47047	-23.3955	0.33412		-21.2667	0.33244	-18.743	0.32888	-21.3955	0.33412		0.00174	-0.45169
7.58731	2.52758	-10.3436	0.39989		-22.0735	0.39698	-8.61398	0.40935	-10.3436	0.39989		-0.64619	2.46873	-21.4448	0.3357		-17.1703	0.33437	-21.0839	0.32974	-19.4448	0.3357		0.00175	-0.45175
6.23072	2.52627	-8.0173	0.40125		-31.19	0.39781	-10.5536	0.41051	-8.0173	0.40125		0.32916	2.46764	-15.5927	0.33793		-22.2421	0.33478	-22.0592	0.33083	-13.5927	0.33793		0.00175	-0.4518
7.20138	2.52506	-8.21221	0.40249		-36.6218	0.39882	-12.6873	0.41166	-8.21221	0.40249		1.69465	2.46662	-22.6152	0.33801		-20.6815	0.33629	-15.817	0.33312	-20.6152	0.33801		0.00176	-0.45186
7.20235	2.52381	-10.3465	0.40365		-33.1327	0.40023	-17.3422	0.4127	-10.3465	0.40365		6.37634	2.46615	-20.8596	0.33955		-21.0717	0.33747	-19.9134	0.33369	-18.8596	0.33955		0.00176	-0.45191
9.72453	2.52268	-17.1353	0.40459		-40.116	0.40116	-9.39071	0.41432	-17.1353	0.40459		0.52423	2.46393	-14.8124	0.34181		-20.8766	0.33875	-17.7677	0.33529	-12.8124	0.34181		0.00177	-0.45196
9.33762	2.52141	-8.79695	0.40622		-37.2087	0.40254	-14.2395	0.41535	-8.79695	0.40622		2.86508	2.46307	-17.1532	0.34267		-22.2421	0.33978	-15.817	0.33687	-15.1532	0.34267		0.00177	-0.45202
7.39921	2.52007	-9.37974	0.40744		-40.3133	0.40365	-16.761	0.41648	-9.37974	0.40744		2.47493	2.46175	-23.0053	0.34294		-23.6076	0.3408	-20.8888	0.33727	-21.0053	0.34294		0.00178	-0.44943
7.20625	2.51881	-10.7383	0.40863		-35.4666	0.40512	-7.83989	0.41814	-10.7383	0.40863		1.88972	2.4604	-22.6152	0.34426		-23.8027	0.34202	-18.1578	0.33898	-20.6152	0.34426		0.00178	-0.44949
9.53448	2.51766	-11.7089	0.40984		-34.8865	0.4064	-10.9432	0.41925	-11.7089	0.40984		1.88972	2.45915	-26.9068	0.34479		-19.9013	0.34392	-18.3529	0.3402	-24.9068	0.34479		0.00179	-0.44954
10.893	2.51648	-8.60691	0.41123		-39.5426	0.40744	-11.3314	0.42048	-8.60691	0.41123		-1.81662	2.45728	-23.3955	0.34663		-17.5604	0.34556	-21.0839	0.34099	-21.3955	0.34663		0.00179	-0.45223
7.40311	2.51507	-15.5897	0.41216		-30.8173	0.40909	-16.3741	0.4215	-15.5897	0.41216		-0.64619	2.45623	-17.7385	0.34882		-19.121	0.34655	-17.5726	0.34283	-15.7385	0.34882		0.0018	-0.45228
10.3132	2.51395	-15.9785	0.4134		-31.0129	0.41033	-13.6592	0.42288	-15.9785	0.4134		0.13409	2.45511	-22.8103	0.34923		-22.047	0.34731	-15.6219	0.3444	-20.8103	0.34923		0.0018	-0.45234
11.2838	2.51274	-17.7249	0.41457		-42.0688	0.41108	-16.5685	0.424	-17.7249	0.41457		-0.25605	2.45379	-19.8842	0.35097		-21.6569	0.34863	-16.7923	0.34546	-17.8842	0.35097		0.00181	-0.45239
7.21209	2.51131	-16.1744	0.41589		-37.804	0.41252	-15.0172	0.42532	-16.1744	0.41589		-1.81662	2.45228	-22.6152	0.35176		-26.1435	0.34913	-22.6444	0.34573	-20.6152	0.35176		0.00181	-0.45244
4.49794	2.50993	-15.7875	0.41716		-43.6236	0.41351	-10.3628	0.42678	-15.7875	0.41716		0.32916	2.45139	-21.8349	0.35314		-26.5337	0.35032	-24.4001	0.34669	-19.8349	0.35314		0.00182	-0.44986
7.21404	2.50881	-13.2673	0.41852		-23.4563	0.41568	-9.58731	0.42807	-13.2673	0.41852		3.84043	2.45072	-24.3709	0.35397		-23.9977	0.35199	-16.9874	0.34918	-22.3709	0.35397		0.00182	-0.44991
6.43926	2.50752	-9.77736	0.41993		-10.8523	0.4175	-20.2544	0.42883	-9.77736	0.41993		1.49958	2.44908	-20.4694	0.35587		-20.8766	0.35376	-23.8148	0.34929	-18.4694	0.35587		0.00183	-0.44997
10.319	2.50645	-18.8934	0.42077		-8.72071	0.41885	-11.1393	0.4305	-18.8934	0.42077		-0.64619	2.44748	-20.0793	0.35718		-18.7308	0.35537	-21.0839	0.351	-18.0793	0.35718		0.00183	-0.45002
7.4109	2.50506	-14.0459	0.42224		-17.8373	0.41968	-12.8851	0.43167	-14.0459	0.42224		2.08479	2.44668	-20.6645	0.35834		-20.6815	0.35629	-18.9381	0.3526	-18.6645	0.35834		0.00184	-0.45007
6.63613	2.50378	-16.1802	0.42339		-9.49982	0.42131	-7.26095	0.43317	-16.1802	0.42339		-1.2314	2.44488	-18.9089	0.35988		-20.0963	0.35764	-20.4987	0.35359	-16.9089	0.35988		0.00184	-0.45012
3.14621	2.50237	-12.4964	0.42481		-7.95004	0.42263	-13.6613	0.43413	-12.4964	0.42481		-0.25605	2.44379	-22.2251	0.36058		-22.4372	0.3585	-19.5233	0.35501	-20.2251	0.36058		0.00185	-0.45018
5.47445	2.50122	-13.8549	0.426		-15.5151	0.42354	-5.322	0.43576	-13.8549	0.426		-0.84126	2.44244	-24.1758	0.3615		-24.5829	0.35939	-23.0346	0.35567	-22.1758	0.3615		0.00185	-0.45023
8.38449	2.50011	-16.1832	0.42715		-9.31094	0.42507	-14.4376	0.4366	-16.1832	0.42715		4.23057	2.44204	-22.4201	0.36305		-21.8519	0.3611	-17.9627	0.35777	-20.4201	0.36305		0.00186	-0.45028
9.35516	2.4989	-18.5114	0.42829		-9.11869	0.42633	-18.7046	0.43766	-18.5114	0.42829		-0.06098	2.44007	-21.4448	0.36446		-20.4865	0.36258	-18.3529	0.35895	-19.4448	0.36446		0.00186	-0.45034
6.641	2.49753	-17.9306	0.42957		-16.6838	0.42724	-13.6623	0.43914	-17.9306	0.42957		3.06015	2.43934	-23.9807	0.36529		-25.1682	0.36305	-22.4494	0.35952	-21.9807	0.36529		0.00187	-0.45039
10.1329	2.49644	-7.07099	0.43131		-11.6432	0.42872	-16.5717	0.44026	-7.07099	0.43131		2.86508	2.43806	-23.3955	0.36663		-24.9731	0.36433	-19.9134	0.36119	-21.3955	0.36663		0.00187	-0.45044
8.19445	2.4951	-13.084	0.43229		-17.2689	0.42972	-13.8567	0.44163	-13.084	0.43229		-4.74267	2.43554	-28.8575	0.36697		-23.6076	0.36581	-21.2789	0.36222	-26.8575	0.36697		0.00188	-0.44789
6.0621	2.49375	-14.4426	0.43348		-8.3497	0.43137	-11.9175	0.44297	-14.4426	0.43348		0.91437	2.43523	-17.7385	0.37008		-24.5829	0.3669	-17.7677	0.36405	-15.7385	0.37008		0.00188	-0.44794
9.7479	2.49267	-22.395	0.43437		-11.8422	0.43246	-14.633	0.4441	-22.395	0.43437		1.88972	2.43415	-23.3955	0.37038		-18.7308	0.36912	-17.9627	0.36527	-21.3955	0.37038		0.00189	-0.44799
6.64587	2.49128	-12.6991	0.43606		-20.183	0.43334	-18.3181	0.44518	-12.6991	0.43606		5.01085	2.43342	-23.7856	0.37157		-18.5358	0.3704	-17.1825	0.36665	-21.7856	0.37157		0.00189	-0.44804
9.94379	2.49017	-22.9788	0.43684		-14.3667	0.43485	-17.7365	0.44646	-22.9788	0.43684		-1.03633	2.43116	-27.687	0.37217		-23.0224	0.37091	-18.9381	0.36761	-25.687	0.37217		0.0019	-0.4481
8.5872	2.48886	-17.3556	0.43835		-19.0228	0.43589	-15.7973	0.4478	-17.3556	0.43835		2.86508	2.43056	-23.7856	0.37407		-20.6815	0.37255	-19.5233	0.36876	-21.7856	0.37407		0.0019	-0.44815
5.29122	2.48746	-26.0838	0.4392		-17.6669	0.4372	-15.0218	0.44908	-26.0838	0.4392		-1.42647	2.42859	-23.0053	0.37545		-19.9013	0.37393	-25.9606	0.36894	-21.0053	0.37545		0.00191	-0.4482
8.97702	2.48638	-25.309	0.44049		-13.596	0.43864	-16.5736	0.45026	-25.309	0.44049		-0.45112	2.4275	-21.6399	0.37693		-17.5604	0.37557	-20.3036	0.37113	-19.6399	0.37693		0.00191	-0.44567
3.35379	2.48487	-20.4615	0.44196		-18.0582	0.43969	-18.9012	0.45141	-20.4615	0.44196		1.30451	2.42655	-21.8349	0.37815		-22.8273	0.37594	-17.9627	0.37277	-19.8349	0.37815		0.00192	-0.44572
6.45777	2.48376	-19.2988	0.44326		-24.6536	0.44064	-11.7255	0.45298	-19.2988	0.44326		-1.81662	2.42478	-15.5927	0.38044		-19.5111	0.37774	-22.8395	0.37321	-13.5927	0.38044		0.00192	-0.44578
6.07087	2.4825	-18.3301	0.44456		-20.9705	0.44206	-15.2167	0.45408	-18.3301	0.44456		-1.03633	2.42366	-23.0053	0.38045		-23.2174	0.37838	-19.3282	0.37505	-21.0053	0.38045		0.00193	-0.44583
6.65366	2.48127	-27.8341	0.44538		-17.8693	0.44345	-15.6049	0.45531	-27.8341	0.44538		-4.5476	2.42182	-20.2744	0.38216		-25.3632	0.37927	-18.548	0.37643	-18.2744	0.38216		0.00193	-0.44588
10.9213	2.48022	-18.1381	0.44707		-18.8406	0.44465	-19.6779	0.45637	-18.1381	0.44707		1.88972	2.42164	-17.9335	0.3838		-26.3386	0.38036	-19.9134	0.37745	-15.9335	0.3838		0.00194	-0.44338
9.1768	2.47889	-26.8663	0.44792		-15.3515	0.44606	3.78901	0.45869	-26.8663	0.44792		-0.45112	2.42	-25.1511	0.38385		-19.316	0.38278	-17.9627	0.37902	-23.1511	0.38385		0.00194	-0.44343
5.29901	2.47746	-24.1522	0.4493		-15.7411	0.4473	3.01299	0.45991	-24.1522	0.4493		-0.45112	2.41875	-26.1265	0.38493		-20.6815	0.3838	-21.6691	0.37966	-24.1265	0.38493		0.00195	-0.44348
8.403	2.47635	-17.9471	0.45083		-23.888	0.44818	-0.09034	0.46102	-17.9471	0.45083		-3.96239	2.41692	-23.7856	0.38657		-28.2893	0.38378	-22.0592	0.38084	-21.7856	0.38657		0.00195	-0.44354
8.40397	2.4751	-23.3784	0.45183		-18.6534	0.44967	-1.44819	0.46221	-23.3784	0.45183		3.84043	2.41697	-24.9561	0.38763		-21.0717	0.38624	-22.8395	0.38196	-22.9561	0.38763		0.00196	-0.44359
2.78074	2.47359	-25.1248	0.45301		-24.667	0.45064	3.5941	0.46369	-25.1248	0.45301		1.30451	2.41529	-20.4694	0.38963		-34.9217	0.38518	-24.0099	0.38302	-18.4694	0.38963		0.00196	-0.44364
6.85442	2.47253	-23.9621	0.45431		-22.7294	0.45198	0.68471	0.4648	-23.9621	0.45431		-1.2314	2.41362	-20.2744	0.39091		-20.0963	0.3889	-22.0592	0.38459	-18.2744	0.39091		0.00197	-0.44369
6.46751	2.47126	-26.8722	0.45543		-22.3432	0.45325	6.50277	0.46632	-26.8722	0.45543		4.81578	2.41338	-22.4201	0.3918		-24.778	0.38937	-20.4987	0.3861	-20.4201	0.3918		0.00197	-0.44374
7.82605	2.47007	-26.0974	0.45671		-20.2116	0.4546	0.49028	0.4673	-26.0974	0.45671		2.67	2.41177	-27.8821	0.39214		-27.3139	0.3902	-18.9381	0.38761	-25.8821	0.39214		0.00198	-0.4438
10.1543	2.46893	-28.4256	0.45786		-24.2859	0.45566	1.26582	0.46858	-28.4256	0.45786		5.79113	2.41104	-20.0793	0.39469		-23.2174	0.39213	-21.2789	0.38847	-18.0793	0.39469		0.00198	-0.44385
10.5431	2.4677	-23.1903	0.45935		-21.3786	0.45705	2.62318	0.46989	-23.1903	0.45935		3.84043	2.40946	-21.8349	0.39565		-20.0963	0.3939	-25.7656	0.38898	-19.8349	0.39565		0.00199	-0.4439
8.21685	2.46634	-28.0397	0.46038		-20.6046	0.45833	-4.55297	0.47082	-28.0397	0.46038		4.42564	2.40831	-24.9561	0.39638		-23.4125	0.3946	-25.9606	0.39019	-22.9561	0.39638		0.00199	-0.44395
7.63601	2.46506	-33.471	0.46138		-26.4243	0.45932	-2.41983	0.47217	-33.471	0.46138		0.52423	2.40641	-26.5166	0.39737		-23.6076	0.39582	-19.7184	0.39249	-24.5166	0.39737		0.002	-0.444
5.30973	2.46371	-33.278	0.46264		-25.6502	0.4606	5.53161	0.47378	-33.278	0.46264		3.25522	2.40562	-19.6892	0.39976		-28.4843	0.39625	-21.0839	0.39351	-17.6892	0.39976		0.002	-0.44406
7.8319	2.46257	-28.8184	0.46409		-24.6822	0.4619	2.62221	0.4749	-28.8184	0.46409		5.01085	2.40466	-24.5659	0.4002		-30.0449	0.39724	-18.548	0.39518	-22.5659	0.4002		0.00201	-0.44411
8.60863	2.46136	-35.9951	0.46502		-31.2776	0.46285	2.23409	0.47613	-35.9951	0.46502		4.81578	2.40338	-24.761	0.40142		-25.9484	0.39918	-18.548	0.39643	-22.761	0.40142		0.00201	-0.44416
10.355	2.46018	-34.8324	0.46632		-35.7398	0.4639	1.07019	0.47733	-34.8324	0.46632		8.32705	2.40271	-21.4448	0.40322		-20.8766	0.40127	-22.4494	0.39703	-19.4448	0.40322		0.00202	-0.44421
10.55	2.45894	-33.6698	0.46763		-28.7599	0.46547	5.14276	0.47876	-33.6698	0.46763		4.42564	2.40081	-25.3462	0.40382		-28.2893	0.40129	-20.8888	0.39854	-23.3462	0.40382		0.00202	-0.44427
8.02973	2.45758	-30.5677	0.46902		-19.4528	0.46714	-0.2879	0.47977	-30.5677	0.46902		-2.40183	2.39842	-30.0279	0.40429		-23.9977	0.40325	-21.8641	0.39963	-28.0279	0.40429		0.00203	-0.44432
11.7155	2.4565	-33.4778	0.47014		-29.539	0.46793	1.45735	0.4811	-33.4778	0.47014		1.88972	2.39789	-23.7856	0.40658		-25.1682	0.40431	-22.4494	0.40078	-21.7856	0.40658		0.00203	-0.44693
8.80743	2.45511	-37.5514	0.4712		-34.5829	0.46895	3.39654	0.48244	-37.5514	0.4712		1.69465	2.3966	-25.1511	0.4076		-24.778	0.40562	-19.3282	0.40255	-23.1511	0.4076		0.00204	-0.44698
6.09327	2.45374	-0.8981	0.47412		-27.7969	0.47051	-1.84017	0.48345	-0.8981	0.47412		-3.37718	2.39451	-21.6399	0.40944		-24.5829	0.40691	-18.9381	0.40387	-19.6399	0.40944		0.00204	-0.44704
9.58513	2.45265	2.59181	0.47553		-39.2407	0.47124	0.8748	0.48482	2.59181	0.47553		-0.84126	2.39368	-22.6152	0.41053		-23.2174	0.40838	-19.7184	0.40499	-20.6152	0.41053		0.00205	-0.44709
12.1073	2.45151	5.49991	0.47691		-31.4851	0.47285	-2.03459	0.48594	5.49991	0.47691		2.67	2.39302	-24.1758	0.41152		-23.8027	0.40954	-22.6444	0.40575	-22.1758	0.41152		0.00205	-0.44714
6.48407	2.45001	5.69287	0.47817		-29.7413	0.47418	-0.67723	0.48726	5.69287	0.47817		0.13409	2.39134	-23.9807	0.4128		-21.6569	0.41115	-22.0592	0.4071	-21.9807	0.4128		0.00206	-0.44719
11.9153	2.449	3.94646	0.47934		-31.8763	0.47533	2.23168	0.48864	3.94646	0.47934		-0.64619	2.38996	-24.761	0.41392		-19.9013	0.41269	-21.0839	0.40851	-22.761	0.41392		0.00206	-0.44725
10.7527	2.4477	2.39398	0.48052		-35.7566	0.4764	3.78299	0.48996	2.39398	0.48052		-0.45112	2.38875	-26.5166	0.41488		-21.6569	0.41365	-19.5233	0.41002	-24.5166	0.41488		0.00207	-0.44989
11.9173	2.4465	2.97482	0.4818		-27.6131	0.47803	1.64937	0.49111	2.97482	0.4818		4.0355	2.38824	-23.7856	0.41658		-24.5829	0.41441	-23.0346	0.41069	-21.7856	0.41658		0.00207	-0.44995
10.3667	2.44518	-0.12917	0.48291		-20.6332	0.47959	-6.10861	0.49201	-0.12917	0.48291		0.32916	2.38637	-25.7363	0.41751		-23.8027	0.41579	-23.6198	0.41184	-23.7363	0.41751		0.00208	-0.45
7.26469	2.44379	-7.30586	0.48383		-24.9014	0.48065	3.97621	0.49372	-7.30586	0.48383		4.81578	2.38587	-25.3462	0.41882		-24.1928	0.41697	-24.9853	0.41286	-23.3462	0.41882		0.00208	-0.45005
11.3384	2.44273	4.5234	0.48562		-32.2726	0.48157	0.29104	0.4948	4.5234	0.48562		5.01085	2.38465	-21.4448	0.42072		-20.8766	0.41878	-23.0346	0.41444	-19.4448	0.42072		0.00209	-0.4501
11.9212	2.4415	0.06185	0.48667		-26.2623	0.48309	1.6484	0.49612	0.06185	0.48667		-1.42647	2.38233	-24.761	0.42142		-19.316	0.42029	-21.6691	0.41592	-22.761	0.42142		0.00209	-0.45016
4.35854	2.43991	1.2245	0.48797		-27.6215	0.48428	2.22999	0.49739	1.2245	0.48797		5.20592	2.38219	-22.8103	0.423		-23.6076	0.42082	-21.474	0.4172	-20.8103	0.423		0.0021	-0.45021
7.85041	2.43881	-3.23705	0.48902		-22.581	0.48576	0.48426	0.49856	-3.23705	0.48902		2.27986	2.38045	-19.1039	0.42486		-19.9013	0.42269	-26.1557	0.41767	-17.1039	0.42486		0.0021	-0.45026
11.9241	2.43775	5.87707	0.49069		-26.6552	0.48682	1.45374	0.49986	5.87707	0.49069		0.52423	2.37891	-25.5413	0.42504		-25.1682	0.42306	-23.2296	0.41941	-23.5413	0.42504		0.00211	-0.45032
6.30085	2.43624	7.4276	0.49201		-25.1055	0.48815	1.4535	0.50111	7.4276	0.49201		-2.20676	2.3772	-20.4694	0.42714		-25.3632	0.42428	-20.1085	0.42118	-18.4694	0.42714		0.00211	-0.45037
12.5078	2.43528	2.96605	0.49305		-23.3618	0.48948	1.6472	0.50237	2.96605	0.49305		0.52423	2.37641	-26.5166	0.42738		-22.6322	0.42599	-24.205	0.42175	-24.5166	0.42738		0.00212	-0.45042
10.9573	2.43395	11.4984	0.49469		-29.5693	0.49044	-2.03796	0.50345	11.4984	0.49469		-4.15746	2.37437	-20.2744	0.42967		-19.7062	0.42773	-20.3036	0.42365	-18.2744	0.42967		0.00212	-0.44788
12.8977	2.43279	8.39437	0.4958		-32.48	0.49156	3.58615	0.50496	8.39437	0.4958		0.32916	2.37387	-21.2497	0.43076		-22.2421	0.42855	-23.4247	0.42438	-19.2497	0.43076		0.00213	-0.44793
3.97749	2.43114	6.64795	0.49697		-29.9605	0.49293	5.3314	0.50629	6.64795	0.49697		5.40099	2.37347	-27.2969	0.431		-24.9731	0.42935	-21.474	0.42595	-25.2969	0.431		0.00213	-0.44798
12.8996	2.43029	-1.69237	0.49785		-34.4227	0.49398	0.48258	0.50732	-1.69237	0.49785		-0.06098	2.37131	-27.492	0.43222		-28.4843	0.43001	-25.7656	0.42649	-25.492	0.43222		0.00214	-0.44803
9.79758	2.4289	4.70662	0.49939		-32.679	0.49531	1.06417	0.5086	4.70662	0.49939		2.86508	2.37054	-26.9068	0.43357		-22.047	0.43234	-20.3036	0.42865	-24.9068	0.43357		0.00214	-0.44809
7.85917	2.42756	-4.40945	0.50022		-26.6687	0.49683	3.58519	0.50996	-4.40945	0.50022		0.91437	2.36897	-22.2251	0.4356		-19.7062	0.43398	-20.3036	0.4299	-20.2251	0.4356		0.00215	-0.44814
7.66621	2.4263	5.8683	0.50194		-25.7007	0.49812	-5.33645	0.51081	5.8683	0.50194		5.20592	2.36843	-21.8349	0.43691		-22.2421	0.4348	-16.7923	0.43173	-19.8349	0.43691		0.00215	-0.44819
5.53386	2.42496	-1.11445	0.50288		-28.9993	0.49923	1.83922	0.51238	-1.11445	0.50288		2.67	2.36676	-23.0053	0.43797		-19.9013	0.43644	-21.6691	0.43217	-21.0053	0.43797		0.00216	-0.44567
6.11665	2.42373	10.5209	0.50465		-30.1646	0.50042	1.0632	0.5136	10.5209	0.50465		4.0355	2.36574	-28.8575	0.43824		-25.1682	0.43682	-20.3036	0.43365	-26.8575	0.43824		0.00216	-0.44573
7.28125	2.42253	3.73206	0.5056		-32.6874	0.50156	4.74789	0.51502	3.73206	0.5056		0.7193	2.36393	-25.3462	0.44008		-18.3407	0.43921	-20.3036	0.4349	-23.3462	0.44008		0.00217	-0.44578
10.7731	2.42144	4.3129	0.50687		-31.7194	0.50285	-1.65249	0.51598	4.3129	0.50687		0.13409	2.36259	-24.3709	0.44149		-25.5583	0.43925	-21.2789	0.43599	-22.3709	0.44149		0.00217	-0.44583
7.86501	2.42006	7.02706	0.50825		-38.8966	0.50378	3.19586	0.51745	7.02706	0.50825		3.64536	2.36192	-28.0772	0.44212		-23.0224	0.44093	-24.205	0.43675	-26.0772	0.44212		0.00218	-0.44588
9.80537	2.4189	7.99578	0.50954		-19.6989	0.5059	0.67435	0.51858	7.99578	0.50954		6.18127	2.36109	-23.5906	0.44412		-20.0963	0.44266	-24.7902	0.4379	-21.5906	0.44412		0.00218	-0.44593
12.1336	2.41775	2.56453	0.51055		-8.25857	0.50767	-6.69574	0.5195	2.56453	0.51055		0.13409	2.35884	-28.0772	0.44462		-20.0963	0.44391	-28.6916	0.4385	-26.0772	0.44462		0.00219	-0.44599
10.0013	2.41641	5.66657	0.51194		-13.1086	0.5087	0.28598	0.52107	5.66657	0.51194		-1.62155	2.35729	-26.3215	0.44617		-24.1928	0.44448	-21.6691	0.44092	-24.3215	0.44617		0.00219	-0.44604
9.03254	2.41511	-0.73437	0.5129		-15.0496	0.50987	-1.2658	0.52225	-0.73437	0.5129		-2.5969	2.35588	-25.9314	0.44748		-28.2893	0.44505	-19.5233	0.44253	-23.9314	0.44748		0.0022	-0.44609
6.51232	2.41375	-0.5414	0.51416		-4.19102	0.51161	-1.45999	0.52349	-0.5414	0.51416		1.88972	2.35538	-25.9314	0.44873		-24.778	0.44689	-24.5951	0.44294	-23.9314	0.44873		0.0022	-0.44872
12.5254	2.41277	2.75457	0.51556		-5.74418	0.51279	-3.01178	0.52467	2.75457	0.51556		0.52423	2.3539	-26.1265	0.44995		-23.6076	0.44833	-22.4494	0.44454	-24.1265	0.44995		0.00221	-0.4462
7.87183	2.41131	-0.34941	0.51667		-3.22473	0.51416	-5.14539	0.52582	-0.34941	0.51667		1.10944	2.35275	-26.7117	0.4511		-24.9731	0.44935	-18.743	0.44641	-24.7117	0.4511		0.00221	-0.44625
8.45462	2.41009	-4.03521	0.51775		-12.9231	0.51496	-4.17592	0.52712	-4.03521	0.51775		1.88972	2.35163	-22.8103	0.453		-17.7555	0.45181	-24.9853	0.44662	-20.8103	0.453		0.00222	-0.4463
7.67984	2.4088	6.24254	0.51947		-10.7915	0.51631	3.77552	0.52873	6.24254	0.51947		1.49958	2.35031	-21.0546	0.45455		-23.8027	0.45205	-23.0346	0.4482	-19.0546	0.45455		0.00222	-0.44635
9.42626	2.40763	6.82338	0.52075		-8.85385	0.51765	-1.84908	0.52973	6.82338	0.52075		-1.62155	2.34854	-24.3709	0.45524		-25.3632	0.45304	-22.0592	0.44961	-22.3709	0.45524		0.00223	-0.4464
7.68179	2.4063	5.46484	0.52193		-9.43733	0.51888	-0.29777	0.53105	5.46484	0.52193		-2.5969	2.34713	-22.03	0.45688		-25.1682	0.45432	-28.1064	0.44985	-20.03	0.45688		0.00223	-0.44646
10.7858	2.40519	3.1366	0.52308		-4.00889	0.52037	-3.40111	0.53216	3.1366	0.52308		-0.64619	2.3462	-20.6645	0.45836		-22.8273	0.45596	-22.0592	0.45211	-18.6645	0.45836		0.00224	-0.44651
5.16254	2.40368	4.4932	0.52439		-12.5436	0.52124	5.71399	0.53382	4.4932	0.52439		3.45029	2.34564	-25.1511	0.45886		-22.6322	0.45725	-23.8148	0.45307	-23.1511	0.45886		0.00224	-0.44656
10.3999	2.40267	7.40129	0.52577		-6.53339	0.52276	5.32586	0.53505	7.40129	0.52577		1.69465	2.34409	-19.4941	0.46106		-25.3632	0.45804	-18.743	0.45516	-17.4941	0.46106		0.00225	-0.44661
9.23719	2.40137	4.87912	0.52691		-9.83194	0.52386	2.61041	0.53618	4.87912	0.52691		1.30451	2.34278	-22.2251	0.46185		-15.0245	0.46101	-27.7163	0.45492	-20.2251	0.46185		0.00225	-0.44667
11.9533	2.40024	7.39935	0.52828		-12.7426	0.52498	-0.10503	0.53731	7.39935	0.52828		-1.03633	2.34114	-28.8575	0.462		-22.047	0.46109	-25.3754	0.45656	-26.8575	0.462		0.00226	-0.44672
9.62702	2.39889	2.54992	0.52931		-9.64138	0.52637	3.57965	0.53873	2.54992	0.52931		1.30451	2.34028	-32.3687	0.46266		-29.6548	0.46108	-22.2543	0.45833	-30.3687	0.46266		0.00226	-0.44677
10.7916	2.39769	9.53072	0.53087		-8.09159	0.52769	3.38547	0.53997	9.53072	0.53087		-1.2314	2.3386	-25.3462	0.46508		-20.4865	0.46385	-22.0592	0.45961	-23.3462	0.46508		0.00227	-0.44682
9.43503	2.39638	3.12978	0.53183		-14.2991	0.52866	2.99734	0.5412	3.12978	0.53183		1.88972	2.33787	-25.1511	0.46637		-19.5111	0.46527	-25.3754	0.46031	-23.1511	0.46637		0.00227	-0.44687
11.1814	2.39521	-1.52571	0.53287		-6.73744	0.53026	0.08795	0.54232	-1.52571	0.53287		-1.2314	2.3361	-25.7363	0.46752		-20.4865	0.46635	-19.3282	0.46257	-23.7363	0.46752		0.00228	-0.44438
10.0188	2.3939	-3.27213	0.53404		-11.7814	0.53128	3.1908	0.54371	-3.27213	0.53404		-4.74267	2.33427	-23.3955	0.46916		-24.3879	0.46695	-19.5233	0.46379	-21.3955	0.46916		0.00228	-0.44443
10.0198	2.39265	2.73898	0.53557		-12.7527	0.53248	1.63901	0.54489	2.73898	0.53557		-0.06098	2.3338	-22.4201	0.47057		-21.6569	0.46866	-26.5458	0.46387	-20.4201	0.47057		0.00229	-0.44448
12.7359	2.39153	8.75009	0.53709		-14.8877	0.53364	-3.20981	0.54592	8.75009	0.53709		0.52423	2.33265	-24.761	0.47143		-22.8273	0.46972	-24.0099	0.46554	-22.761	0.47143		0.00229	-0.44453
10.2157	2.39016	2.15522	0.53804		-16.053	0.53483	2.02642	0.54741	2.15522	0.53804		2.27986	2.33169	-22.6152	0.47304		-16.7801	0.47197	-25.3754	0.46656	-20.6152	0.47304		0.0023	-0.44458
10.4106	2.38892	4.67544	0.53941		-13.9214	0.53618	2.99589	0.54871	4.67544	0.53941		0.52423	2.33015	-22.2251	0.47435		-22.4372	0.47228	-20.6937	0.46859	-20.2251	0.47435		0.0023	-0.44464
11.5752	2.38772	1.95933	0.54054		-14.3109	0.53741	2.02594	0.54991	1.95933	0.54054		2.86508	2.32929	-17.7385	0.47635		-26.1435	0.47291	-21.0839	0.46978	-15.7385	0.47635		0.00231	-0.44469
6.92162	2.38626	-0.3689	0.54168		-17.2216	0.53853	-2.62895	0.55095	-0.3689	0.54168		3.06015	2.32807	-27.8821	0.47591		-22.8273	0.47472	-24.5951	0.47044	-25.8821	0.47591		0.00231	-0.44474
10.2195	2.38516	2.5392	0.54306		-15.4779	0.53986	-4.95651	0.5521	2.5392	0.54306		-0.06098	2.3263	-28.2722	0.4771		-23.8027	0.4758	-19.9134	0.47247	-26.2722	0.4771		0.00232	-0.44479
12.9357	2.38403	4.67155	0.54441		-23.2369	0.54076	-6.31435	0.55329	4.67155	0.54441		2.67	2.3255	-27.1018	0.47854		-24.1928	0.47699	-25.1803	0.47285	-25.1018	0.47854		0.00232	-0.44484
8.66999	2.38259	5.05845	0.54568		-16.4509	0.54232	2.41286	0.55493	5.05845	0.54568		3.45029	2.32438	-26.5166	0.47989		-24.1928	0.47824	-22.2543	0.47458	-24.5166	0.47989		0.00233	-0.4449
8.8649	2.38135	3.89384	0.54688		-19.9434	0.54341	4.93388	0.5563	3.89384	0.54688		0.32916	2.32261	-25.9314	0.48124		-24.1928	0.47949	-26.1557	0.47518	-23.9314	0.48124		0.00233	-0.4475
7.50831	2.38004	3.31106	0.5481		-19.1694	0.5447	1.05477	0.55737	3.31106	0.5481		1.88972	2.32162	-24.3709	0.48275		-22.047	0.4811	-26.3508	0.4764	-22.3709	0.48275		0.00234	-0.44755
6.15171	2.37872	3.50402	0.54936		-17.0378	0.54605	6.09706	0.55885	3.50402	0.54936		-2.40183	2.31966	-26.1265	0.48371		-21.8519	0.48238	-26.7409	0.47759	-24.1265	0.48371		0.00234	-0.44761
10.8072	2.37769	4.08486	0.55064		-11.4154	0.54755	-1.66091	0.55975	4.08486	0.55064		1.30451	2.31902	-28.6624	0.48453		-22.4372	0.48353	-21.474	0.47971	-26.6624	0.48453		0.00235	-0.44766
11.0021	2.37644	11.0657	0.55221		-16.2654	0.54858	0.27828	0.56109	11.0657	0.55221		2.08479	2.3179	-27.1018	0.48604		-25.5583	0.48426	-19.5233	0.48129	-25.1018	0.48604		0.00235	-0.44771
11.197	2.3752	2.72534	0.55308		-20.1458	0.54966	1.63564	0.5624	2.72534	0.55308		-2.98704	2.31581	-23.5906	0.48788		-15.4146	0.4872	-23.2296	0.48192	-21.5906	0.48788		0.00236	-0.44776
9.84043	2.37389	0.78499	0.55424		-22.8625	0.55078	4.35061	0.56378	0.78499	0.55424		-4.35253	2.31433	-22.6152	0.48929		-20.6815	0.48758	-19.9134	0.48372	-20.6152	0.48929		0.00236	-0.44781
6.93234	2.37251	6.21428	0.55574		-15.1069	0.55239	1.05333	0.56488	6.21428	0.55574		-1.2314	2.3136	-22.4201	0.49058		-24.3879	0.48821	-23.6198	0.48436	-20.4201	0.49058		0.00237	-0.45045
9.06663	2.37135	9.12238	0.55712		-26.9385	0.5531	1.44097	0.56614	9.12238	0.55712		3.45029	2.31313	-20.0793	0.49222		-25.5583	0.48927	-25.1803	0.48535	-18.0793	0.49222		0.00237	-0.45051
13.5282	2.37031	1.36388	0.55802		-25.5827	0.55441	0.66496	0.56736	1.36388	0.55802		0.32916	2.31136	-22.8103	0.49301		-22.6322	0.491	-18.9381	0.48764	-20.8103	0.49301		0.00238	-0.44797
8.87464	2.36885	1.16897	0.55926		-26.3601	0.55563	1.82838	0.56866	1.16897	0.55926		1.49958	2.3103	-31.5885	0.4928		-23.0224	0.49219	-21.8641	0.4884	-29.5885	0.4928		0.00238	-0.44802
7.90592	2.36755	-0.77139	0.56042		-24.0346	0.55698	3.37969	0.56998	-0.77139	0.56042		4.62071	2.30957	-29.6378	0.49437		-19.5111	0.49402	-20.4987	0.48988	-27.6378	0.49437		0.00239	-0.44808
9.4584	2.36637	3.68821	0.56188		-23.4545	0.55826	2.99156	0.57122	3.68821	0.56188		1.69465	2.30784	-28.6624	0.49579		-22.4372	0.49479	-19.1332	0.49136	-26.6624	0.49579		0.00239	-0.44813
8.68362	2.36509	7.75994	0.56331		-26.3651	0.55938	1.05188	0.57238	7.75994	0.56331		2.86508	2.30678	-27.1018	0.4973		-20.2914	0.49639	-25.1803	0.4916	-25.1018	0.4973		0.0024	-0.44818
12.9512	2.36403	2.71657	0.56433		-19.967	0.56092	3.76685	0.57375	2.71657	0.56433		-1.81662	2.30475	-25.9314	0.49874		-21.0717	0.49751	-21.474	0.49347	-23.9314	0.49874		0.0024	-0.44823
11.0128	2.36269	0.58228	0.56549		-22.102	0.56208	-3.02141	0.5747	0.58228	0.56549		-1.03633	2.30363	-22.4201	0.50058		-17.5604	0.49935	-25.3754	0.49407	-20.4201	0.50058		0.00241	-0.44829
7.91079	2.3613	1.551	0.56678		-34.5154	0.56276	-0.30644	0.57607	1.551	0.56678		3.25522	2.3031	-26.9068	0.50108		-22.047	0.49985	-19.7184	0.49626	-24.9068	0.50108		0.00241	-0.44834
4.22694	2.35988	-2.71662	0.56784		-32.1899	0.56412	0.66303	0.57736	-2.71662	0.56784		5.20592	2.30217	-25.7363	0.50253		-23.4125	0.50088	-23.8148	0.49683	-23.7363	0.50253		0.00242	-0.44839
10.4339	2.35891	-0.77821	0.56918		-22.4949	0.56581	-6.31917	0.5783	-0.77821	0.56918		1.49958	2.3003	-21.6399	0.50446		-22.6322	0.50226	-26.5458	0.49762	-19.6399	0.50446		0.00242	-0.44844
7.91371	2.35755	7.36622	0.5708		-29.2842	0.56675	-3.6042	0.57967	7.36622	0.5708		2.47493	2.29921	-26.3215	0.50493		-22.2421	0.50357	-21.474	0.49972	-24.3215	0.50493		0.00243	-0.44849
9.07832	2.35635	5.6198	0.57197		-28.7041	0.56803	0.46837	0.58111	5.6198	0.57197		1.49958	2.2978	-26.3215	0.50618		-24.778	0.5044	-21.474	0.50097	-24.3215	0.50618		0.00243	-0.44855
8.49748	2.35508	4.84307	0.57318		-29.2876	0.56925	-0.69553	0.58231	4.84307	0.57318		-4.93774	2.29548	-28.2722	0.5071		-25.7534	0.50549	-23.6198	0.50186	-26.2722	0.5071		0.00244	-0.4486
4.42575	2.35364	-4.27299	0.57402		-29.4832	0.57049	3.57098	0.58375	-4.27299	0.57402		-1.2314	2.29485	-25.1511	0.50887		-17.5604	0.5081	-25.9606	0.50272	-23.1511	0.50887		0.00244	-0.44865
8.8873	2.35259	4.25931	0.57566		-30.0667	0.57172	-0.30813	0.58482	4.25931	0.57566		5.01085	2.29464	-24.761	0.51019		-24.778	0.50815	-24.205	0.50426	-22.761	0.51019		0.00245	-0.44614
7.14283	2.35126	2.31896	0.57682		-28.323	0.57305	-5.54484	0.58584	2.31896	0.57682		0.91437	2.2927	-24.1758	0.51154		-27.3139	0.50898	-20.3036	0.50616	-22.1758	0.51154		0.00245	-0.44619
9.85894	2.35014	-1.94866	0.57788		-23.4764	0.57452	4.15209	0.58753	-1.94866	0.57788		-0.64619	2.29119	-25.5413	0.51256		-19.9013	0.51146	-23.4247	0.5069	-23.5413	0.51256		0.00246	-0.44625
7.72659	2.34879	-0.01025	0.57922		-18.6297	0.57599	1.63058	0.58866	-0.01025	0.57922		4.62071	2.29082	-26.3215	0.51368		-21.0717	0.51252	-23.6198	0.50811	-24.3215	0.51368		0.00246	-0.4463
10.0548	2.34765	0.57059	0.58049		-17.2739	0.5773	-4.18796	0.58965	0.57059	0.58049		1.49958	2.28905	-23.3955	0.51542		-19.5111	0.51403	-24.9853	0.50914	-21.3955	0.51542		0.00247	-0.44635
8.31036	2.34632	2.31506	0.58182		-15.1423	0.57865	-1.27905	0.59103	2.31506	0.58182		2.67	2.288	-32.5638	0.51514		-19.121	0.51534	-18.3529	0.51149	-30.5638	0.51514		0.00247	-0.4464
6.37195	2.34498	-0.59499	0.58294		-14.5622	0.57993	-0.69746	0.59231	-0.59499	0.58294		2.27986	2.28668	-24.9561	0.51766		-27.509	0.5152	-25.5705	0.51154	-22.9561	0.51766		0.00248	-0.44645
8.11837	2.34381	-3.3111	0.58407		-18.4425	0.581	2.40539	0.5937	-3.3111	0.58407		5.20592	2.28592	-19.299	0.51985		-22.047	0.51736	-25.7656	0.51276	-17.299	0.51985		0.00248	-0.44651
2.10726	2.34228	7.7424	0.58582		-16.117	0.58236	-3.41315	0.59469	7.7424	0.58582		2.47493	2.28421	-28.2722	0.51961		-21.0717	0.51877	-17.9627	0.51531	-26.2722	0.51961		0.00249	-0.44656
8.31425	2.34132	3.47479	0.58688		-12.8218	0.58376	-8.26197	0.59572	3.47479	0.58688		-0.06098	2.28254	-26.3215	0.52118		-30.4351	0.51846	-22.0592	0.51587	-24.3215	0.52118		0.00249	-0.44661
8.7031	2.34008	-12.2352	0.58741		-14.5689	0.58493	-5.74095	0.59708	-12.2352	0.58741		-0.06098	2.28129	-27.492	0.52224		-22.8273	0.52098	-21.2789	0.51725	-25.492	0.52224		0.0025	-0.44666
10.4495	2.33891	1.53346	0.58929		-17.2857	0.58606	3.37415	0.59875	1.53346	0.58929		0.7193	2.28017	-27.1018	0.52355		-16.9752	0.5232	-23.0346	0.51821	-25.1018	0.52355		0.0025	-0.44671
10.8384	2.33768	-5.06141	0.59024		-16.1237	0.58736	-6.5172	0.59955	-5.06141	0.59024		0.32916	2.27885	-25.7363	0.52503		-25.1682	0.52309	-20.8888	0.51982	-23.7363	0.52503		0.00251	-0.44677
7.34846	2.33627	6.57391	0.59202		-10.8892	0.58885	1.24029	0.60115	6.57391	0.59202		3.64536	2.27816	-26.5166	0.52615		-20.2914	0.52515	-20.8888	0.52107	-24.5166	0.52615		0.00251	-0.44682
10.2585	2.33515	4.05173	0.59316		-18.6482	0.58975	-4.19037	0.60216	4.05173	0.59316		2.47493	2.27671	-25.7363	0.52753		-23.2174	0.52591	-19.3282	0.52258	-23.7363	0.52753		0.00252	-0.44687
7.54434	2.33378	-2.54314	0.59411		-18.456	0.59101	1.43375	0.60366	-2.54314	0.59411		1.69465	2.27533	-27.8821	0.52842		-22.6322	0.52726	-20.6937	0.5236	-25.8821	0.52842		0.00252	-0.44692
9.29076	2.33261	-1.57442	0.5954		-14.579	0.59243	-3.41507	0.60469	-1.57442	0.5954		3.64536	2.27441	-21.2497	0.53078		-19.7062	0.529	-20.4987	0.52489	-19.2497	0.53078		0.00253	-0.44697
11.2311	2.33145	4.24275	0.59692		-16.1322	0.59361	-4.19109	0.60591	4.24275	0.59692		2.86508	2.27303	-23.3955	0.53167		-25.5583	0.52927	-18.9381	0.5264	-21.3955	0.53167		0.00253	-0.44703
12.2018	2.33024	-1.18849	0.59792		-18.0732	0.59478	3.56641	0.60751	-1.18849	0.59792		4.0355	2.27197	-23.2004	0.53295		-24.1928	0.53075	-20.8888	0.52732	-21.2004	0.53295		0.00254	-0.44708
10.8452	2.32893	-5.06823	0.599		-19.2385	0.59597	-3.80368	0.60843	-5.06823	0.599		3.84043	2.27069	-21.6399	0.53446		-23.6076	0.5321	-21.0839	0.52854	-19.6399	0.53446		0.00254	-0.44713
9.29466	2.32761	-1.19044	0.60042		-18.8523	0.59724	-6.51913	0.60955	-1.19044	0.60042		1.10944	2.26898	-23.3955	0.53542		-23.6076	0.53335	-21.8641	0.52966	-21.3955	0.53542		0.00255	-0.44718
8.132	2.3263	-0.80354	0.60169		-20.2115	0.59843	-0.50713	0.61108	-0.80354	0.60169		-2.79197	2.26708	-32.9539	0.53508		-24.778	0.5344	-18.3529	0.5315	-30.9539	0.53508		0.00255	-0.44723
7.93904	2.32505	-4.10146	0.60279		-15.5588	0.59989	1.04418	0.6124	-4.10146	0.60279		2.27986	2.26668	-28.6624	0.53704		-21.0717	0.53627	-26.936	0.53132	-26.6624	0.53704		0.00256	-0.44729
8.32789	2.32381	3.65509	0.6044		-17.8877	0.60104	-3.41676	0.61345	3.65509	0.6044		4.0355	2.26572	-23.5906	0.53914		-19.121	0.53785	-19.5233	0.5338	-21.5906	0.53914		0.00256	-0.44734
12.5955	2.32276	-2.35797	0.60537		-18.859	0.60224	-1.47757	0.61479	-2.35797	0.60537		-1.03633	2.26362	-28.8575	0.53951		-23.8027	0.53832	-18.548	0.53521	-26.8575	0.53951		0.00257	-0.44996
7.74802	2.32129	-0.03168	0.60673		-14.5942	0.60369	-2.64147	0.61598	-0.03168	0.60673		4.62071	2.26332	-29.8328	0.5406		-19.121	0.54035	-17.9627	0.53656	-27.8328	0.5406		0.00257	-0.45001
11.0459	2.32019	-1.19629	0.60793		-16.9231	0.60483	3.75842	0.61752	-1.19629	0.60793		0.32916	2.26135	-24.1758	0.54279		-23.9977	0.54079	-18.548	0.53771	-22.1758	0.54279		0.00258	-0.45007
4.45302	2.31864	3.84513	0.60941		-4.51303	0.60665	-2.25406	0.6185	3.84513	0.60941		2.08479	2.26039	-27.8821	0.54343		-21.6569	0.54243	-24.4001	0.53799	-25.8821	0.54343		0.00258	-0.45012
4.26005	2.31738	-5.27094	0.61024		-1.99358	0.60801	0.84879	0.61989	-5.27094	0.61024		3.84043	2.25944	-24.3709	0.54526		-26.9238	0.5428	-28.8867	0.53849	-22.3709	0.54526		0.00259	-0.45017
7.75192	2.31629	6.75225	0.61204		-5.29213	0.60911	-4.77581	0.62089	6.75225	0.61204		1.88972	2.25786	-21.0546	0.54706		-22.4372	0.5448	-21.474	0.54098	-19.0546	0.54706		0.00259	-0.45022
8.3347	2.31506	8.30279	0.61336		3.62711	0.61077	-2.64267	0.62224	8.30279	0.61336		3.06015	2.2568	-19.8842	0.54851		-27.1189	0.54527	-23.4247	0.5419	-17.8842	0.54851		0.0026	-0.45028
8.52962	2.31382	-6.04961	0.61396		-1.02897	0.61181	-0.89742	0.62357	-6.04961	0.61396		2.67	2.25549	-23.7856	0.54911		-22.4372	0.5473	-23.0346	0.54322	-21.7856	0.54911		0.0026	-0.45033
15.9002	2.31291	-0.62032	0.61546		-2.96999	0.61297	1.23571	0.62491	-0.62032	0.61546		0.91437	2.25395	-25.5413	0.55007		-21.4618	0.54871	-19.3282	0.54508	-23.5413	0.55007		0.00261	-0.45038
9.50126	2.31136	-2.75461	0.61661		5.56139	0.61461	1.8173	0.62619	-2.75461	0.61661		0.32916	2.2526	-29.6378	0.55064		-20.8766	0.55006	-18.1578	0.54653	-27.6378	0.55064		0.00261	-0.45043
12.0234	2.31023	1.51105	0.61805		-2.19763	0.61551	8.21719	0.62773	1.51105	0.61805		-2.5969	2.25086	-24.9561	0.55267		-16.9752	0.55196	-14.0613	0.54846	-22.9561	0.55267		0.00262	-0.45048
8.14564	2.3088	-1.59293	0.61916		1.48542	0.61693	3.75625	0.62878	-1.59293	0.61916		3.84043	2.25068	-24.5659	0.55398		-28.8745	0.55122	-25.3754	0.54783	-22.5659	0.55398		0.00262	-0.45054
7.75873	2.30753	5.77574	0.62075		-0.64953	0.61808	1.81658	0.62994	5.77574	0.62075		2.27986	2.24917	-24.5659	0.55523		-21.2667	0.55374	-24.9853	0.54914	-22.5659	0.55523		0.00263	-0.45059
6.79002	2.30624	1.89601	0.62182		-1.62088	0.61929	0.65268	0.63114	1.89601	0.62182		2.08479	2.24789	-23.2004	0.55671		-22.6322	0.55477	-22.4494	0.55082	-21.2004	0.55671		0.00263	-0.45064
10.2819	2.30515	0.53746	0.62301		-0.6529	0.62058	-3.80826	0.63219	0.53746	0.62301		4.81578	2.2471	-26.9068	0.55734		-16.39	0.55706	-19.7184	0.55252	-24.9068	0.55734		0.00264	-0.45069
12.6101	2.304	-4.5059	0.62403		0.12115	0.62187	1.81586	0.63369	-4.5059	0.62403		0.52423	2.24513	-23.2004	0.55921		-25.1682	0.55684	-22.0592	0.55338	-21.2004	0.55921		0.00264	-0.45075
4.65962	2.30239	-3.34325	0.62534		-6.6682	0.62281	-9.04521	0.63445	-3.34325	0.62534		0.7193	2.24391	-21.6399	0.56072		-30.4351	0.55722	-17.9627	0.55531	-19.6399	0.56072		0.00265	-0.4508
6.79391	2.30124	4.02543	0.62692		-7.25168	0.62403	-2.64532	0.63599	4.02543	0.62692		2.86508	2.24302	-26.9068	0.56109		-23.8027	0.55957	-19.9134	0.55624	-24.9068	0.56109		0.00265	-0.45085
10.0918	2.30014	3.44264	0.62815		-8.6109	0.62522	-8.26992	0.63699	3.44264	0.62815		3.84043	2.24193	-25.1511	0.56263		-24.1928	0.56076	-20.3036	0.55743	-23.1511	0.56263		0.00266	-0.4509
9.70493	2.29887	2.27804	0.62935		-8.61259	0.62647	-1.48214	0.63855	2.27804	0.62935		3.84043	2.24068	-24.761	0.56395		-21.0717	0.56253	-22.4494	0.55832	-22.761	0.56395		0.00266	-0.45096
7.57259	2.29752	-4.31683	0.6303		-3.37808	0.62796	0.65099	0.63989	-4.31683	0.6303		3.25522	2.23934	-25.5413	0.56507		-20.8766	0.56381	-18.3529	0.56025	-23.5413	0.56507		0.00267	-0.45101
10.8705	2.29642	-3.736	0.63157		-2.60403	0.62925	-8.0767	0.64075	-3.736	0.63157		6.57141	2.23864	-26.1265	0.56622		-20.6815	0.56509	-20.8888	0.56108	-24.1265	0.56622		0.00267	-0.45106
8.9321	2.29508	-2.3794	0.63288		-7.45404	0.63028	-6.91328	0.64205	-2.3794	0.63288		3.06015	2.2368	-25.5413	0.56757		-23.8027	0.56582	-22.6444	0.56204	-23.5413	0.56757		0.00268	-0.45111
8.5452	2.29382	2.66202	0.63437		-5.32246	0.63162	-1.67705	0.64354	2.66202	0.63437		-1.81662	2.23474	-28.8575	0.56827		-23.2174	0.56717	-21.2789	0.56351	-26.8575	0.56827		0.00268	-0.44859
11.2613	2.29269	1.10954	0.63555		-5.51808	0.63287	3.55918	0.64503	1.10954	0.63555		3.64536	2.2344	-21.8349	0.57069		-24.9731	0.56813	-24.5951	0.56421	-19.8349	0.57069		0.00269	-0.44864
12.4259	2.29149	0.13887	0.63675		-3.19257	0.63422	1.03768	0.64616	0.13887	0.63675		4.62071	2.23331	-28.0772	0.5709		-24.3879	0.56948	-21.474	0.56598	-26.0772	0.5709		0.00269	-0.44869
10.6814	2.29016	-3.9348	0.63782		-6.49112	0.63532	-4.39298	0.64717	-3.9348	0.63782		-1.03633	2.23112	-26.9068	0.57234		-22.2421	0.57108	-23.4247	0.56691	-24.9068	0.57234		0.0027	-0.44874
11.0703	2.28893	0.5248	0.63927		-7.46247	0.63653	2.20086	0.64872	0.5248	0.63927		1.69465	2.23032	-23.3955	0.57418		-23.8027	0.57207	-24.0099	0.56806	-21.3955	0.57418		0.0027	-0.4488
8.16219	2.28755	-3.93675	0.64032		-5.91269	0.63785	1.61878	0.64994	-3.93675	0.64032		-1.81662	2.22849	-27.687	0.57471		-27.1189	0.57277	-24.7902	0.56918	-25.687	0.57471		0.00271	-0.44885
10.8783	2.28642	-3.93773	0.64157		-3.39324	0.63922	-2.84215	0.65099	-3.93773	0.64157		0.13409	2.22756	-27.1018	0.57606		-21.4618	0.57496	-23.2296	0.57069	-25.1018	0.57606		0.00271	-0.4489
8.74596	2.28507	-3.55082	0.64284		-4.17066	0.64043	2.58802	0.65249	-3.55082	0.64284		1.49958	2.22654	-20.6645	0.57839		-22.047	0.57612	-21.8641	0.57217	-18.6645	0.57839		0.00272	-0.44895
4.86817	2.28365	2.46028	0.64436		-9.21461	0.64145	5.30299	0.65386	2.46028	0.64436		-0.06098	2.22503	-22.6152	0.57931		-24.9731	0.57688	-23.4247	0.57316	-20.6152	0.57931		0.00272	-0.449
11.463	2.2827	-0.6437	0.64547		-5.72549	0.64286	2.00571	0.65496	-0.6437	0.64547		2.27986	2.22417	-23.0053	0.5805		-23.0224	0.57845	-19.3282	0.57509	-21.0053	0.5805		0.00273	-0.44906
9.33069	2.28135	-3.35981	0.6466		-4.36965	0.64417	5.49645	0.65637	-3.35981	0.6466		4.23057	2.22325	-23.9807	0.58158		-20.2914	0.58016	-22.8395	0.57576	-21.9807	0.58158		0.00273	-0.44911
10.3014	2.28015	0.51798	0.64802		-3.78953	0.64545	-3.23124	0.65723	0.51798	0.64802		3.45029	2.22187	-23.2004	0.58296		-23.0224	0.58096	-27.5212	0.57623	-21.2004	0.58296		0.00274	-0.44916
12.6296	2.279	-0.64662	0.64922		-2.82155	0.64675	-3.81332	0.65845	-0.64662	0.64922		1.49958	2.22029	-28.4673	0.58334		-23.4125	0.58214	-20.3036	0.57868	-26.4673	0.58334		0.00274	-0.44921
7.00636	2.2775	2.06754	0.6506		-3.2111	0.64798	-0.71046	0.65984	2.06754	0.6506		-0.45112	2.21871	-25.9314	0.58501		-18.9259	0.58414	-21.474	0.57973	-23.9314	0.58501		0.00275	-0.44926
11.6618	2.27646	-3.55764	0.65159		-3.21279	0.64923	-3.03802	0.66099	-3.55764	0.65159		1.69465	2.21782	-27.1018	0.58606		-25.3632	0.58432	-21.8641	0.58092	-25.1018	0.58606		0.00275	-0.44932
8.36587	2.27506	1.48377	0.65307		-5.7356	0.65036	-1.8746	0.66229	1.48377	0.65307		-1.42647	2.21605	-26.3215	0.58744		-21.6569	0.58618	-20.6937	0.58236	-24.3215	0.58744		0.00276	-0.44937
7.59109	2.27377	-3.75353	0.65408		-13.3007	0.65127	4.1374	0.66381	-3.75353	0.65408		-2.20676	2.21467	-24.9561	0.58892		-24.1928	0.58701	-26.5458	0.58264	-22.9561	0.58892		0.00276	-0.44942
9.53145	2.27261	6.52422	0.6558		-2.82998	0.653	1.03406	0.66492	6.52422	0.6558		0.91437	2.21394	-26.3215	0.58994		-20.4865	0.58888	-20.8888	0.58483	-24.3215	0.58994		0.00277	-0.44947
7.98091	2.27129	-1.42822	0.65669		-1.66806	0.6543	-0.12984	0.66612	-1.42822	0.65669		3.25522	2.21308	-20.8596	0.5921		-21.4618	0.58997	-19.5233	0.58631	-18.8596	0.5921		0.00277	-0.44697
6.62432	2.26998	1.28594	0.65806		1.62712	0.6557	-3.62106	0.66721	1.28594	0.65806		-1.62155	2.21102	-24.5659	0.59274		-25.1682	0.5906	-18.743	0.58769	-22.5659	0.59274		0.00278	-0.44702
8.95255	2.26883	-1.43017	0.65919		-7.10156	0.65656	-6.3365	0.66834	-1.43017	0.65919		0.91437	2.21019	-28.6624	0.5933		-27.509	0.59146	-26.7409	0.58761	-26.6624	0.5933		0.00278	-0.44707
9.14747	2.26759	8.07183	0.66087		-7.49111	0.65779	-1.48816	0.66981	8.07183	0.66087		3.45029	2.20936	-24.1758	0.5953		-25.7534	0.593	-23.0346	0.58948	-22.1758	0.5953		0.00279	-0.44712
11.4757	2.26645	0.89514	0.6618		-6.52313	0.65908	-5.17333	0.67089	0.89514	0.6618		-2.98704	2.20704	-27.492	0.596		-26.1435	0.59419	-23.6198	0.59063	-25.492	0.596		0.00279	-0.44718
7.98578	2.26504	1.66992	0.66308		-13.1185	0.66003	0.0629	0.67238	1.66992	0.66308		2.86508	2.20677	-30.0279	0.59683		-22.8273	0.59599	-27.7163	0.5912	-28.0279	0.59683		0.0028	-0.44723
12.0595	2.26397	2.4447	0.66437		-1.09637	0.66183	-1.87677	0.67355	2.4447	0.66437		2.67	2.20548	-26.7117	0.59863		-23.9977	0.59705	-24.7902	0.59293	-24.7117	0.59863		0.0028	-0.44728
8.56955	2.26256	0.69828	0.66554		-3.03739	0.66299	1.03214	0.67493	0.69828	0.66554		1.88972	2.2041	-23.0053	0.6005		-25.5583	0.59804	-20.8888	0.59483	-21.0053	0.6005		0.00281	-0.44733
14.1947	2.26157	-0.07845	0.66676		-3.03907	0.66424	0.64401	0.67616	-0.07845	0.66676		1.10944	2.20272	-23.2004	0.60172		-23.8027	0.59958	-22.0592	0.59589	-21.2004	0.60172		0.00281	-0.44738
11.2866	2.26019	-0.66124	0.66798		-2.65289	0.66551	-3.42904	0.67723	-0.66124	0.66798		3.45029	2.20186	-25.9314	0.60251		-24.778	0.60067	-22.6444	0.59704	-23.9314	0.60251		0.00282	-0.44743
12.8391	2.25901	3.02261	0.6694		-4.78784	0.66667	-2.26562	0.67853	3.02261	0.6694		2.08479	2.20038	-30.8082	0.60295		-24.5829	0.60195	-25.7656	0.59777	-28.8082	0.60295		0.00282	-0.44749
11.0946	2.25768	-3.57226	0.67035		-5.95313	0.66786	-1.29615	0.67982	-3.57226	0.67035		1.10944	2.19897	-23.7856	0.60537		-25.7534	0.603	-28.1064	0.59863	-21.7856	0.60537		0.00283	-0.44754
9.93198	2.25637	0.11159	0.67177		-4.01548	0.6692	-1.29639	0.68107	0.11159	0.67177		2.27986	2.19792	-23.0053	0.60675		-18.9259	0.60539	-24.205	0.60053	-21.0053	0.60675		0.00283	-0.44759
5.47238	2.25492	-5.12571	0.67278		-4.01717	0.67045	-3.23606	0.68224	-5.12571	0.67278		-0.25605	2.19624	-22.2251	0.60813		-21.2667	0.60625	-24.5951	0.60172	-20.2251	0.60813		0.00284	-0.44764
10.3218	2.25389	4.37628	0.67446		-4.60065	0.67168	-3.62419	0.68347	4.37628	0.67446		0.52423	2.19512	-19.6892	0.6098		-25.3632	0.60682	-25.1803	0.60287	-17.6892	0.6098		0.00284	-0.44769
13.4258	2.25278	-0.08527	0.67551		-8.481	0.67275	-0.71528	0.68485	-0.08527	0.67551		1.30451	2.194	-23.9807	0.61034		-26.1435	0.60794	-25.1803	0.60412	-21.9807	0.61034		0.00285	-0.44775
9.74194	2.25137	0.1077	0.67677		-14.1067	0.67375	-3.62467	0.68597	0.1077	0.67677		3.06015	2.19305	-27.1018	0.61107		-24.5829	0.60945	-20.8888	0.60609	-25.1018	0.61107		0.00285	-0.4478
6.44597	2.24997	6.70062	0.67832		-4.21784	0.67545	-6.14617	0.68711	6.70062	0.67832		-3.37718	2.19072	-22.6152	0.61307		-20.6815	0.61135	-18.743	0.60769	-20.6152	0.61307		0.00286	-0.44785
10.1318	2.24888	3.01482	0.6794		-9.45572	0.67646	6.65385	0.68894	3.01482	0.6794		-3.37718	2.18947	-22.4201	0.61435		-22.6322	0.61228	-29.4719	0.60716	-20.4201	0.61435		0.00286	-0.4479
8.96911	2.24758	-1.83461	0.68043		-5.19087	0.6779	-0.13441	0.68988	-1.83461	0.68043		2.86508	2.18926	-24.3709	0.61527		-21.0717	0.61379	-24.0099	0.60932	-22.3709	0.61527		0.00287	-0.44795
10.9095	2.24642	-0.09014	0.68176		-5.96829	0.67912	-0.91043	0.6911	-0.09014	0.68176		1.30451	2.18775	-26.3215	0.6162		-24.9731	0.61439	-21.8641	0.61092	-24.3215	0.6162		0.00287	-0.448
11.8801	2.24521	-1.44868	0.68295		-2.86705	0.68051	0.83482	0.69243	-1.44868	0.68295		3.64536	2.18689	-22.4201	0.6181		-25.1682	0.6156	-28.6916	0.61104	-20.4201	0.6181		0.00288	-0.44806
10.5235	2.2439	3.3988	0.68442		-5.5838	0.68164	-1.88062	0.69355	3.3988	0.68442		0.7193	2.18515	-28.0772	0.61841		-25.3632	0.61682	-23.8148	0.6131	-26.0772	0.61841		0.00288	-0.44811
9.36088	2.2426	3.20389	0.68566		-10.0459	0.68269	-1.29903	0.69483	3.20389	0.68566		0.52423	2.18387	-26.1265	0.61998		-20.6815	0.61885	-24.5951	0.61422	-24.1265	0.61998		0.00289	-0.44563
8.5861	2.24131	-1.4516	0.6867		-4.0357	0.68421	2.1917	0.69624	-1.4516	0.6867		1.69465	2.18282	-29.4427	0.62068		-21.2667	0.62	-25.5705	0.61531	-27.4427	0.62068		0.00289	-0.44317
8.58708	2.24006	-1.45258	0.68795		-7.91605	0.68528	0.83386	0.69743	-1.45258	0.68795		6.96155	2.18245	-33.3441	0.62128		-23.9977	0.6208	-17.9627	0.61783	-31.3441	0.62128		0.0029	-0.44322
14.4062	2.23908	-2.61718	0.68915		-13.5418	0.68628	-2.65736	0.69852	-2.61718	0.68915		2.27986	2.18041	-26.9068	0.6236		-27.3139	0.6215	-16.7923	0.61927	-24.9068	0.6236		0.0029	-0.44327
11.3042	2.23768	-0.09696	0.69052		-7.91942	0.68778	4.13042	0.70008	-0.09696	0.69052		4.23057	2.17949	-25.3462	0.62511		-26.1435	0.62294	-27.5212	0.61873	-23.3462	0.62511		0.00291	-0.44332
8.78394	2.23632	8.62929	0.69216		-3.65457	0.68923	1.60891	0.70122	8.62929	0.69216		0.32916	2.17759	-26.5166	0.62617		-22.8273	0.62475	-19.9134	0.62125	-24.5166	0.62617		0.00291	-0.44338
9.36673	2.2351	1.84048	0.69311		-4.62593	0.69043	-0.33076	0.70238	1.84048	0.69311		3.84043	2.17692	-23.0053	0.628		-21.4618	0.62622	-23.6198	0.62188	-21.0053	0.628		0.00292	-0.44095
10.7253	2.23391	-0.09988	0.69427		-6.76087	0.69159	-4.40381	0.70344	-0.09988	0.69427		0.91437	2.17519	-28.6624	0.62831		-26.3386	0.62666	-25.5705	0.62281	-26.6624	0.62831		0.00292	-0.441
14.0232	2.23281	4.35972	0.69572		-2.10816	0.69305	1.99608	0.70498	4.35972	0.69572		0.91437	2.17394	-27.492	0.62976		-21.2667	0.62876	-27.7163	0.6237	-25.492	0.62976		0.00293	-0.44105
12.8605	2.2315	0.86786	0.69681		-10.449	0.69392	-0.91332	0.7061	0.86786	0.69681		-0.25605	2.17249	-25.7363	0.6313		-20.8766	0.63007	-24.4001	0.6255	-23.7363	0.6313		0.00293	-0.43865
11.1161	2.23018	4.74565	0.69824		-7.54166	0.6953	0.44405	0.70742	4.74565	0.69824		2.08479	2.17163	-27.687	0.63222		-25.5583	0.63054	-27.131	0.6263	-25.687	0.63222		0.00294	-0.4387
10.3413	2.22889	1.44773	0.69934		-11.0342	0.6964	-2.85323	0.70852	1.44773	0.69934		1.30451	2.17025	-26.1265	0.63373		-26.3386	0.63166	-18.743	0.62895	-24.1265	0.63373		0.00294	-0.43875
7.23925	2.2275	3.77401	0.7007		-3.66637	0.69798	-1.30192	0.70984	3.77401	0.7007		3.06015	2.16929	-22.2251	0.63563		-28.8745	0.63249	-16.9874	0.63049	-20.2251	0.63563		0.00295	-0.4388
13.4462	2.22653	-5.92387	0.70151		-7.74065	0.69905	1.02516	0.71119	-5.92387	0.70151		2.08479	2.16788	-26.5166	0.63617		-28.0942	0.63387	-24.205	0.63054	-24.5166	0.63617		0.00295	-0.43885
11.5078	2.22519	-3.79153	0.70285		-3.47581	0.70049	2.18857	0.7125	-3.79153	0.70285		4.81578	2.16708	-23.0053	0.638		-23.0224	0.63596	-20.3036	0.63244	-21.0053	0.638		0.00296	-0.4389
11.1209	2.22392	-4.18038	0.70409		-10.2652	0.70143	-0.13899	0.71364	-4.18038	0.70409		0.52423	2.16512	-23.2004	0.63922		-25.9484	0.63673	-28.8867	0.63226	-21.2004	0.63922		0.00296	-0.43895
8.21284	2.22254	4.93374	0.70575		-12.594	0.70258	-0.52711	0.71487	4.93374	0.70575		4.23057	2.16449	-19.8842	0.64103		-22.8273	0.6385	-25.7656	0.63403	-17.8842	0.64103		0.00297	-0.439
9.37744	2.22134	-2.43688	0.70667		-11.2382	0.70389	0.24842	0.71616	-2.43688	0.70667		1.69465	2.16281	-23.9807	0.64159		-19.121	0.64037	-21.2789	0.63603	-21.9807	0.64159		0.00297	-0.43905
10.9299	2.22017	-4.57118	0.70782		-10.4641	0.70518	2.5755	0.71752	-4.57118	0.70782		0.13409	2.1613	-26.7117	0.64239		-26.1435	0.64045	-26.1557	0.63646	-24.7117	0.64239		0.00298	-0.43668
13.0642	2.21901	0.66418	0.70931		-3.8721	0.70673	1.02371	0.7187	0.66418	0.70931		5.20592	2.1609	-26.7117	0.64364		-22.2421	0.64235	-25.1803	0.63788	-24.7117	0.64364		0.00298	-0.43673
15.9743	2.21789	-2.4398	0.71042		-3.09805	0.70801	-6.54032	0.7196	-2.4398	0.71042		-0.84126	2.15864	-25.9314	0.64502		-24.9731	0.64314	-23.0346	0.63948	-23.9314	0.64502		0.00299	-0.43678
13.8419	2.21655	8.41976	0.71216		-9.69346	0.70896	-2.46775	0.72104	8.41976	0.71216		2.67	2.15798	-25.5413	0.64633		-24.5829	0.64446	-21.0839	0.64106	-23.5413	0.64633		0.00299	-0.43683
13.0671	2.21526	5.12184	0.71326		-2.51962	0.71054	-4.40743	0.7222	5.12184	0.71326		3.45029	2.15686	-26.9068	0.64736		-20.8766	0.64632	-17.9627	0.64283	-24.9068	0.64736		0.003	-0.43688
14.6196	2.21408	5.50874	0.71453		-7.1757	0.71158	1.60458	0.72373	5.50874	0.71453		3.25522	2.15557	-21.4448	0.64952		-21.8519	0.64741	-19.9134	0.64376	-19.4448	0.64952		0.003	-0.43693
8.99638	2.21258	6.08958	0.71581		-3.68659	0.71299	-2.27453	0.7248	6.08958	0.71581		1.88972	2.1541	-24.1758	0.65031		-27.1189	0.64778	-24.205	0.64429	-22.1758	0.65031		0.00301	-0.43698
6.6701	2.21122	-2.83255	0.71665		-9.31234	0.71398	2.76776	0.72628	-2.83255	0.71665		1.30451	2.15275	-26.3215	0.6512		-26.3386	0.64916	-19.5233	0.64632	-24.3215	0.6512		0.00301	-0.43463
10.7438	2.21016	2.20887	0.71813		-6.01716	0.71538	-1.11135	0.72735	2.20887	0.71813		-1.03633	2.15111	-23.0053	0.65301		-29.0696	0.64996	-20.3036	0.64744	-21.0053	0.65301		0.00302	-0.43468
10.7447	2.20891	3.56546	0.71944		-6.60064	0.71661	5.67642	0.72891	3.56546	0.71944		1.30451	2.15025	-26.9068	0.65361		-23.4125	0.65215	-28.1064	0.64739	-24.9068	0.65361		0.00302	-0.43473
13.6548	2.20779	4.1463	0.72072		-3.4994	0.718	3.15492	0.73005	4.1463	0.72072		-2.20676	2.14841	-28.4673	0.6546		-22.6322	0.65353	-23.2296	0.64945	-26.4673	0.6546		0.00303	-0.43478
12.4921	2.20648	5.69683	0.72204		-3.69501	0.71924	-1.6939	0.73108	5.69683	0.72204		1.49958	2.14778	-25.3462	0.65637		-22.6322	0.65478	-23.6198	0.65064	-23.3462	0.65637		0.00303	-0.43483
10.3598	2.20514	2.20497	0.72314		-4.66637	0.72045	-5.57301	0.73215	2.20497	0.72314		1.49958	2.14653	-27.492	0.65726		-27.7041	0.65519	-26.7409	0.65137	-25.492	0.65726		0.00304	-0.43488
13.2698	2.20402	4.53125	0.72449		-9.90425	0.72146	1.21476	0.73371	4.53125	0.72449		3.64536	2.14564	-28.4673	0.65835		-26.1435	0.6567	-28.4965	0.65233	-26.4673	0.65835		0.00304	-0.43493
15.2102	2.20286	-3.61512	0.72537		-10.4877	0.72268	0.82664	0.73494	-3.61512	0.72537		2.08479	2.14413	-27.492	0.65976		-27.8991	0.65766	-21.2789	0.65478	-25.492	0.65976		0.00305	-0.43498
15.0172	2.2016	3.36568	0.72694		-1.76242	0.72433	-1.11304	0.73611	3.36568	0.72694		0.91437	2.14268	-28.0772	0.66091		-23.0224	0.65972	-22.4494	0.65583	-26.0772	0.66091		0.00305	-0.43503
11.7212	2.2002	6.66165	0.72834		-7.0003	0.72534	1.79587	0.73749	6.66165	0.72834		-1.62155	2.14101	-32.9539	0.66135		-23.4125	0.6609	-23.0346	0.65699	-30.9539	0.66135		0.00306	-0.43508
14.4374	2.19907	2.97585	0.72942		-1.95973	0.72682	2.18352	0.73876	2.97585	0.72942		4.23057	2.14074	-23.9807	0.6641		-26.3386	0.66167	-24.5951	0.65798	-21.9807	0.6641		0.00306	-0.43512
8.81413	2.19757	-1.87358	0.73045		-1.18568	0.72811	-4.4108	0.73971	-1.87358	0.73045		-0.45112	2.1387	-25.3462	0.66512		-19.9013	0.66399	-29.0817	0.65848	-23.3462	0.66512		0.00307	-0.43517
12.8878	2.1965	-4.20181	0.7316		-5.06603	0.72918	3.54064	0.74132	-4.20181	0.7316		1.49958	2.13778	-27.1018	0.66608		-27.7041	0.66394	-28.8867	0.65976	-25.1018	0.66608		0.00307	-0.43522
12.6948	2.19524	5.30019	0.73328		-9.52817	0.73023	-0.14452	0.7424	5.30019	0.73328		3.45029	2.13685	-27.492	0.66726		-26.7287	0.66535	-29.4719	0.66091	-25.492	0.66726		0.00308	-0.43527
11.5322	2.19394	-0.71287	0.73426		-7.20266	0.73159	-6.5449	0.74336	-0.71287	0.73426		1.10944	2.13521	-26.5166	0.66867		-23.4125	0.66715	-26.3508	0.66269	-24.5166	0.66867		0.00308	-0.43532
9.78771	2.19261	2.97098	0.73568		-4.87715	0.73294	-1.69655	0.74483	2.97098	0.73568		2.27986	2.13416	-23.7856	0.67038		-19.121	0.66912	-27.3261	0.66377	-21.7856	0.67038		0.00309	-0.43537
9.78869	2.19136	6.07302	0.73707		-2.9395	0.73428	1.21236	0.74622	6.07302	0.73707		-0.45112	2.13245	-27.2969	0.67104		-22.6322	0.66979	-24.4001	0.66551	-25.2969	0.67104		0.00309	-0.43542
13.6684	2.19029	0.64177	0.73807		-5.26838	0.73543	1.21212	0.74747	0.64177	0.73807		2.86508	2.13176	-27.8821	0.6722		-21.8519	0.67117	-22.2543	0.66712	-25.8821	0.6722		0.0031	-0.43547
14.0573	2.18905	0.6408	0.73932		-7.40333	0.73658	-3.05488	0.74852	0.6408	0.73932		-2.79197	2.12956	-29.6378	0.67315		-20.4865	0.67264	-25.1803	0.66788	-27.6378	0.67315		0.0031	-0.43552
16.5795	2.18792	6.45797	0.74084		-12.2533	0.73761	-5.1885	0.74968	6.45797	0.74084		0.91437	2.12893	-25.7363	0.67505		-21.0717	0.6738	-22.2543	0.66962	-23.7363	0.67505		0.00311	-0.43557
13.2835	2.18652	-4.2096	0.7416		-15.7458	0.7387	-1.30987	0.7511	-4.2096	0.7416		7.15663	2.12872	-27.2969	0.67604		-24.9731	0.6744	-25.7656	0.67028	-25.2969	0.67604		0.00311	-0.43324
14.4481	2.18532	-2.27119	0.74294		-6.63266	0.74037	6.05974	0.75269	-2.27119	0.74294		-0.06098	2.12627	-28.0772	0.67716		-22.6322	0.67604	-22.0592	0.67215	-26.0772	0.67716		0.00312	-0.43329
12.8975	2.184	1.21872	0.74435		-8.57367	0.74153	-3.63767	0.7535	1.21872	0.74435		1.69465	2.12531	-29.2476	0.67822		-24.5829	0.67696	-24.4001	0.67301	-27.2476	0.67822		0.00312	-0.43334
7.27431	2.18249	-2.46708	0.74543		-11.2904	0.74266	1.7925	0.755	-2.46708	0.74543		4.42564	2.12452	-26.7117	0.67989		-23.0224	0.67847	-23.8148	0.67436	-24.7117	0.67989		0.00313	-0.43339
12.8995	2.1815	-2.08018	0.7467		-12.0678	0.74387	1.40437	0.75623	-2.08018	0.7467		-1.03633	2.12236	-28.8575	0.68079		-23.0224	0.67972	-26.936	0.67509	-26.8575	0.68079		0.00313	-0.43344
12.9005	2.18025	7.03394	0.74837		-5.86366	0.7454	-2.28079	0.75731	7.03394	0.74837		0.91437	2.12143	-23.7856	0.68288		-21.8519	0.68117	-21.8641	0.67718	-21.7856	0.68288		0.00314	-0.43349
16.1984	2.17915	5.48146	0.74955		-12.4591	0.74635	0.04629	0.75867	5.48146	0.74955		2.86508	2.12051	-20.0793	0.68475		-21.4618	0.68248	-25.1803	0.67788	-18.0793	0.68475		0.00314	-0.43354
12.7085	2.17774	3.15323	0.75069		-8.38816	0.74779	-2.8631	0.75979	3.15323	0.75069		-1.2314	2.11857	-23.3955	0.68545		-24.5829	0.68321	-25.9606	0.679	-21.3955	0.68545		0.00315	-0.43359
12.9034	2.1765	3.34619	0.75195		-13.626	0.7488	-0.34208	0.76115	3.34619	0.75195		0.91437	2.11768	-28.0772	0.68592		-18.7308	0.68544	-23.8148	0.68061	-26.0772	0.68592		0.00315	-0.43364
15.0377	2.17535	1.98765	0.75314		-8.7794	0.75027	3.92443	0.7626	1.98765	0.75314		3.25522	2.11682	-22.8103	0.68804		-24.9731	0.68565	-23.4247	0.68193	-20.8103	0.68804		0.00316	-0.43369
4.56599	2.17362	5.28363	0.75454		-14.4052	0.75127	3.14842	0.76381	5.28363	0.75454		1.49958	2.11528	-23.3955	0.6892		-23.2174	0.68719	-25.9606	0.68275	-21.3955	0.6892		0.00316	-0.43374
10.9669	2.17266	-0.92337	0.75551		-11.6918	0.75264	-2.86407	0.76479	-0.92337	0.75551		-4.5476	2.11302	-24.761	0.69022		-21.8519	0.68867	-21.6691	0.68472	-22.761	0.69022		0.00317	-0.43379
13.2952	2.17152	-0.34253	0.75678		-13.051	0.75383	1.79033	0.76625	-0.34253	0.75678		1.69465	2.11281	-26.9068	0.69111		-23.6076	0.68963	-24.4001	0.68551	-24.9068	0.69111		0.00317	-0.43384
14.6537	2.17033	0.62619	0.75808		-7.04074	0.75535	-0.53723	0.7674	0.62619	0.75808		0.91437	2.11143	-25.9314	0.69252		-24.778	0.69068	-22.2543	0.68712	-23.9314	0.69252		0.00318	-0.43389
16.2062	2.16915	1.5949	0.75937		-9.75749	0.75648	1.78985	0.76875	1.5949	0.75937		1.10944	2.11021	-25.3462	0.69387		-22.2421	0.69235	-24.0099	0.68808	-23.3462	0.69387		0.00318	-0.43393
11.1648	2.16767	1.20605	0.76061		-11.3106	0.75766	3.14721	0.77006	1.20605	0.76061		2.67	2.10922	-25.1511	0.69515		-21.2667	0.69377	-30.6423	0.68822	-23.1511	0.69515		0.00319	-0.43398
13.8809	2.16654	-1.70399	0.76172		-20.2333	0.75851	-0.15006	0.77116	-1.70399	0.76172		2.47493	2.10794	-22.8103	0.6968		-25.9484	0.69424	-21.0839	0.69107	-20.8103	0.6968		0.00319	-0.43403
12.3303	2.16522	-1.31709	0.76299		-17.5199	0.75988	-1.31396	0.77236	-1.31709	0.76299		-0.84126	2.10614	-28.6624	0.69707		-23.8027	0.69584	-17.5726	0.6929	-26.6624	0.69707		0.0032	-0.43408
11.5556	2.16394	2.36676	0.76441		-12.4793	0.76136	1.98283	0.77376	2.36676	0.76441		3.25522	2.10557	-25.3462	0.69887		-22.6322	0.69729	-20.3036	0.6937	-23.3462	0.69887		0.0032	-0.43413
9.81109	2.16261	1.97791	0.76564		-15.5839	0.76247	-2.47811	0.77481	1.97791	0.76564		-0.06098	2.10377	-25.3462	0.70012		-17.1703	0.69945	-17.7677	0.69537	-23.3462	0.70012		0.00321	-0.43418
15.2423	2.1616	-1.32001	0.76674		-5.88894	0.76416	-2.47835	0.77606	-1.32001	0.76674		-0.06098	2.10252	-23.2004	0.70173		-23.9977	0.69956	-19.9134	0.69626	-21.2004	0.70173		0.00321	-0.43423
11.1706	2.16017	-2.09674	0.76796		-20.6295	0.76474	-2.47859	0.77731	-2.09674	0.76796		3.45029	2.10185	-20.6645	0.7034		-30.8252	0.69967	-25.3754	0.6966	-18.6645	0.7034		0.00322	-0.43428
14.2746	2.15906	2.36286	0.76941		-17.1404	0.76615	1.01215	0.77872	2.36286	0.76941		4.81578	2.10083	-24.5659	0.704		-25.3632	0.70183	-18.548	0.69899	-22.5659	0.704		0.00322	-0.43433
10.5907	2.15764	3.91339	0.77073		-14.427	0.76752	-4.61245	0.77972	3.91339	0.77073		-0.84126	2.09863	-24.3709	0.70529		-27.1189	0.70279	-22.0592	0.69966	-22.3709	0.70529		0.00323	-0.43202
13.6947	2.15653	2.74879	0.77193		-12.1015	0.76888	1.5935	0.78125	2.74879	0.77193		-1.03633	2.09735	-24.761	0.70647		-28.0942	0.70388	-20.8888	0.7011	-22.761	0.70647		0.00323	-0.43443
16.2169	2.1554	-8.11272	0.77269		-15.2061	0.76999	-4.0311	0.78224	-8.11272	0.77269		1.49958	2.09652	-22.8103	0.70805		-23.8027	0.70585	-21.474	0.70225	-20.8103	0.70805		0.00324	-0.43448
13.1149	2.15401	-2.87736	0.77418		-19.4744	0.77105	-13.3406	0.78307	-2.87736	0.77418		4.81578	2.09583	-25.5413	0.70884		-24.3879	0.707	-21.6691	0.70347	-23.5413	0.70884		0.00324	-0.43453
10.0128	2.15262	-2.10259	0.77546		-12.4945	0.77261	-1.70426	0.78485	-2.10259	0.77546		5.01085	2.09461	-28.0772	0.70967		-23.6076	0.70838	-20.8888	0.70485	-26.0772	0.70967		0.00325	-0.43458
10.9835	2.15141	2.35702	0.77692		-11.5265	0.77391	2.7562	0.7863	2.35702	0.77692		4.42564	2.09326	-25.1511	0.71141		-24.5829	0.70947	-22.4494	0.70584	-23.1511	0.71141		0.00325	-0.43463
9.23901	2.15008	0.99848	0.7781		-14.4372	0.77503	1.01047	0.78747	0.99848	0.7781		3.25522	2.09182	-24.761	0.71272		-26.5337	0.71039	-27.3261	0.70628	-22.761	0.71272		0.00326	-0.43468
12.5369	2.14898	6.42777	0.7796		-15.2146	0.77624	-3.45047	0.78852	6.42777	0.7796		0.7193	2.09014	-26.3215	0.71371		-25.3632	0.71184	-28.3015	0.70737	-24.3215	0.71371		0.00326	-0.43473
9.24096	2.14758	4.29348	0.78076		-15.992	0.77746	1.39787	0.78999	4.29348	0.78076		2.08479	2.08912	-26.3215	0.71496		-24.778	0.71318	-20.1085	0.70998	-24.3215	0.71496		0.00327	-0.43478
14.8661	2.14659	5.45613	0.78206		-14.6362	0.77877	-1.31758	0.79112	5.45613	0.78206		1.69465	2.08781	-24.5659	0.71651		-23.4125	0.71466	-27.5212	0.71	-22.5659	0.71651		0.00327	-0.43483
9.43684	2.14509	1.38246	0.78312		-17.5468	0.77989	-4.61485	0.79222	1.38246	0.78312		-0.64619	2.08617	-27.1018	0.71733		-24.3879	0.71575	-25.9606	0.71151	-25.1018	0.71733		0.00328	-0.43488
13.5105	2.14402	7.5875	0.78466		-14.6395	0.78127	0.62138	0.79371	7.5875	0.78466		5.40099	2.08592	-27.1018	0.71858		-25.3632	0.71684	-24.7902	0.71295	-25.1018	0.71858		0.00328	-0.43493
9.82667	2.14261	2.73808	0.78569		-16.5805	0.78243	-5.19717	0.7947	2.73808	0.78569		1.69465	2.08406	-23.5906	0.72042		-19.316	0.71909	-22.0592	0.71466	-21.5906	0.72042		0.00329	-0.43498
3.81556	2.14108	4.48255	0.78702		-16.5822	0.78368	-5.39135	0.79594	4.48255	0.78702		0.13409	2.08255	-29.4427	0.72069		-21.8519	0.71992	-21.6691	0.71597	-27.4427	0.72069		0.00329	-0.43502
15.2589	2.14035	-3.46989	0.78791		-14.2567	0.78504	-5.58553	0.79718	-3.46989	0.78791		-0.64619	2.08116	-24.5659	0.72276		-22.4372	0.72107	-19.1332	0.71765	-22.5659	0.72276		0.0033	-0.43507
12.9326	2.139	0.21396	0.78932		-12.513	0.78637	-3.84028	0.79851	0.21396	0.78932		1.49958	2.08027	-26.5166	0.72368		-25.9484	0.72174	-22.4494	0.71834	-24.5166	0.72368		0.0033	-0.43512
13.9033	2.13779	1.95843	0.79065		-15.6176	0.78748	-0.1556	0.79993	1.95843	0.79065		3.45029	2.07935	-27.687	0.72474		-18.1456	0.72429	-24.205	0.7193	-25.687	0.72474		0.00331	-0.43517
10.8012	2.1364	7.19378	0.79214		-21.0494	0.78848	-8.49541	0.8008	7.19378	0.79214		5.40099	2.07842	-19.1039	0.72742		-20.2914	0.72518	-24.205	0.72055	-17.1039	0.72742		0.00331	-0.43522
10.9961	2.13516	-0.37078	0.79305		-21.8268	0.7897	3.72278	0.8026	-0.37078	0.79305		-0.84126	2.07613	-20.6645	0.72841		-22.6322	0.72604	-28.3015	0.72112	-18.6645	0.72841		0.00332	-0.43527
11.9668	2.13395	0.404	0.79433		-19.5013	0.79105	3.72254	0.80385	0.404	0.79433		2.67	2.07547	-28.0772	0.72842		-23.6076	0.72713	-24.4001	0.72302	-26.0772	0.72842		0.00332	-0.43532
11.9678	2.1327	1.17878	0.79562		-18.5333	0.79235	0.03738	0.80494	1.17878	0.79562		1.88972	2.07409	-28.6624	0.72957		-20.4865	0.7289	-26.3508	0.72394	-26.6624	0.72957		0.00333	-0.43537
7.31424	2.13124	2.14749	0.79691		-24.7409	0.79332	-3.64779	0.80602	2.14749	0.79691		2.67	2.07297	-22.4201	0.73187		-22.4372	0.72983	-21.474	0.72601	-20.4201	0.73187		0.00333	-0.43542
11.194	2.13017	0.59501	0.79809		-20.0882	0.79478	-3.0662	0.8073	0.59501	0.79809		0.91437	2.07142	-24.761	0.73272		-23.2174	0.73095	-17.7677	0.72788	-22.761	0.73272		0.00334	-0.43547
12.1646	2.12896	2.53342	0.79943		-10.0053	0.79649	-1.70883	0.80861	2.53342	0.79943		5.01085	2.07086	-23.9807	0.7341		-22.2421	0.73236	-25.9606	0.72776	-21.9807	0.7341		0.00334	-0.43552
14.6868	2.12783	-1.92813	0.80048		-16.2129	0.79746	-5.58794	0.80968	-1.92813	0.80048		-2.20676	2.0684	-20.8596	0.73588		-21.8519	0.73367	-22.2543	0.72963	-18.8596	0.73588		0.00335	-0.43557
12.9423	2.1265	1.36784	0.80188		-18.5418	0.7986	1.97561	0.81128	1.36784	0.80188		-0.84126	2.06738	-25.5413	0.73635		-20.4865	0.73515	-23.6198	0.73065	-23.5413	0.73635		0.00335	-0.43562
10.6161	2.12514	-5.42097	0.80282		-15.6345	0.79998	-0.93378	0.81239	-5.42097	0.80282		-1.03633	2.0661	-24.5659	0.73776		-20.0963	0.73647	-19.7184	0.73255	-22.5659	0.73776		0.00336	-0.43567
10.811	2.1239	2.72346	0.80444		-21.2602	0.80098	-0.93402	0.81365	2.72346	0.80444		-1.62155	2.06475	-24.5659	0.73901		-22.8273	0.73726	-22.2543	0.73338	-22.5659	0.73901		0.00336	-0.43572
10.4241	2.12263	-1.73809	0.80549		-13.5046	0.80258	-1.12821	0.81489	-1.73809	0.80549		-0.25605	2.06373	-27.492	0.73977		-23.2174	0.73845	-22.4494	0.7346	-25.492	0.73977		0.00337	-0.43577
14.1099	2.12155	-1.54512	0.80675		-17.7728	0.80364	-2.87394	0.81606	-1.54512	0.80675		-3.76732	2.06189	-25.5413	0.74135		-18.1456	0.74054	-25.7656	0.73529	-23.5413	0.74135		0.00337	-0.43582
9.06845	2.12007	3.30236	0.80822		-17.1927	0.80492	-3.45601	0.81728	3.30236	0.80822		2.86508	2.06175	-26.9068	0.74237		-21.2667	0.74127	-22.6444	0.73706	-24.9068	0.74237		0.00338	-0.43587
7.51791	2.11875	0.39231	0.80934		-20.8791	0.806	-5.0078	0.81846	0.39231	0.80934		1.49958	2.06027	-27.1018	0.74359		-23.2174	0.7422	-22.2543	0.73838	-25.1018	0.74359		0.00338	-0.43592
11.7855	2.11769	5.43373	0.81082		-21.4626	0.80722	-6.1717	0.81966	5.43373	0.81082		3.64536	2.05938	-23.5906	0.74542		-19.9013	0.744	-23.6198	0.7394	-21.5906	0.74542		0.00339	-0.43597
6.93805	2.11622	-2.32477	0.81172		-15.2584	0.80875	-0.54758	0.82117	-2.32477	0.81172		0.13409	2.05754	-26.3215	0.74622		-24.1928	0.74454	-22.4494	0.74085	-24.3215	0.74622		0.00339	-0.43602
11.2057	2.11517	4.46209	0.81328		-26.7021	0.80948	-0.93571	0.8224	4.46209	0.81328		5.40099	2.05717	-27.8821	0.74721		-23.9977	0.74582	-21.0839	0.74232	-25.8821	0.74721		0.0034	-0.43607
8.87938	2.11381	3.10355	0.81447		-23.6009	0.81088	-2.87538	0.82356	3.10355	0.81447		0.91437	2.05517	-28.2722	0.74839		-23.0224	0.74723	-20.6937	0.74364	-26.2722	0.74839		0.0034	-0.43612
9.85004	2.1126	-7.17615	0.81525		-27.4812	0.81195	-6.56055	0.82464	-7.17615	0.81525		2.86508	2.05425	-26.5166	0.74993		-20.8766	0.74884	-22.6444	0.74457	-24.5166	0.74993		0.00341	-0.43857
13.9237	2.11154	-0.58323	0.8168		-21.471	0.81347	-10.0518	0.82574	-0.58323	0.8168		3.45029	2.0531	-20.2744	0.75222		-23.8027	0.7496	-21.0839	0.74608	-18.2744	0.75222		0.00341	-0.43862
11.4035	2.11017	2.51881	0.81819		-21.4727	0.81472	1.97248	0.82753	2.51881	0.81819		2.47493	2.05168	-26.3215	0.75247		-25.5583	0.75056	-19.3282	0.74762	-24.3215	0.75247		0.00342	-0.43867
9.07721	2.10882	1.16027	0.81938		-17.0139	0.81618	0.22675	0.8287	1.16027	0.81938		4.81578	2.05082	-29.6378	0.75316		-24.9731	0.75191	-16.9874	0.74926	-27.6378	0.75316		0.00342	-0.43872
10.0479	2.10761	-5.24067	0.82034		-23.9972	0.81711	-1.32504	0.82988	-5.24067	0.82034		-0.45112	2.04869	-23.7856	0.75539		-24.1928	0.75329	-14.2564	0.75096	-21.7856	0.75539		0.00343	-0.43877
6.94584	2.10622	-1.94469	0.82174		-27.8775	0.81818	-6.36781	0.83091	-1.94469	0.82174		2.27986	2.0479	-25.9314	0.75628		-26.5337	0.75415	-21.0839	0.75108	-23.9314	0.75628		0.00343	-0.43882
11.7953	2.10519	1.15735	0.82313		-21.4794	0.81973	3.13518	0.83259	1.15735	0.82313		6.18127	2.0473	-25.5413	0.7576		-20.8766	0.75634	-21.2789	0.75229	-23.5413	0.7576		0.00344	-0.43887
8.49929	2.10379	1.35031	0.82439		-27.687	0.82069	-2.68337	0.83357	1.35031	0.82439		-6.88845	2.04387	-24.3709	0.75904		-18.7308	0.75795	-20.6937	0.75364	-22.3709	0.75904		0.00344	-0.43651
5.59119	2.10241	7.94323	0.82594		-28.2704	0.82192	-0.74417	0.83491	7.94323	0.82594		-2.5969	2.04334	-23.5906	0.76042		-26.1435	0.75796	-15.2317	0.7558	-21.5906	0.76042		0.00345	-0.43897
6.94973	2.10122	2.51199	0.82694		-27.4964	0.8232	-2.10202	0.8361	2.51199	0.82694		3.25522	2.04306	-26.7117	0.76115		-19.121	0.76038	-16.9874	0.75676	-24.7117	0.76115		0.00345	-0.43902
9.27797	2.10008	2.31708	0.82819		-28.4677	0.82441	1.58267	0.83752	2.31708	0.82819		-2.01169	2.04093	-23.9807	0.76286		-22.6322	0.76105	-18.743	0.75772	-21.9807	0.76286		0.00346	-0.43907
10.8305	2.0989	2.3161	0.82944		-29.633	0.82561	-4.42982	0.8385	2.3161	0.82944		1.69465	2.0403	-23.9807	0.76411		-23.8027	0.7621	-14.6465	0.75965	-21.9807	0.76411		0.00346	-0.43912
5.59509	2.09741	-1.75757	0.8305		-32.1559	0.82674	-5.98161	0.83968	-1.75757	0.8305		-0.84126	2.03863	-27.687	0.76474		-21.6569	0.76371	-17.1825	0.76048	-25.687	0.76474		0.00347	-0.43917
10.6385	2.09639	-3.31005	0.83168		-27.3092	0.82822	-6.56368	0.8409	-3.31005	0.83168		-2.40183	2.03712	-23.5906	0.76667		-24.3879	0.76451	-19.1332	0.7614	-21.5906	0.76667		0.00347	-0.43922
11.4152	2.09517	6.19194	0.83336		-28.2806	0.82942	0.03016	0.84245	6.19194	0.83336		0.13409	2.03629	-20.8596	0.76838		-22.6322	0.76605	-15.817	0.76321	-18.8596	0.76838		0.00348	-0.43927
8.31314	2.09378	1.73039	0.83441		-30.0276	0.83059	-8.11571	0.84333	1.73039	0.83441		5.40099	2.03592	-27.687	0.76849		-23.4125	0.76717	-21.6691	0.76348	-25.687	0.76849		0.00348	-0.43691
8.89593	2.09256	-1.76147	0.8355		-28.8657	0.8319	-1.71582	0.84487	-1.76147	0.8355		2.47493	2.03418	-24.761	0.77023		-24.3879	0.76826	-19.1332	0.76515	-22.761	0.77023		0.00349	-0.43696
7.73328	2.09126	-7.77453	0.83648		-29.4492	0.83312	-4.43126	0.846	-7.77453	0.83648		0.52423	2.03261	-25.1511	0.77141		-22.047	0.7699	-20.4987	0.76618	-23.1511	0.77141		0.00349	-0.43701
10.8373	2.09015	-0.59979	0.83806		-32.7478	0.83422	-0.16475	0.84744	-0.59979	0.83806		1.88972	2.03158	-23.5906	0.77293		-23.9977	0.77082	-23.4247	0.76694	-21.5906	0.77293		0.0035	-0.43706
7.73523	2.08876	4.05375	0.83952		-31.7798	0.83552	-10.25	0.84824	4.05375	0.83952		2.08479	2.03037	-23.2004	0.77424		-24.1928	0.77204	-24.205	0.76806	-21.2004	0.77424		0.0035	-0.43952
6.37863	2.08744	6.57398	0.84088		-34.8844	0.83662	-5.4017	0.84971	6.57398	0.84088		-1.2314	2.02856	-27.1018	0.77484		-25.3632	0.77309	-20.6937	0.76989	-25.1018	0.77484		0.00351	-0.43957
5.02204	2.08613	2.69424	0.84196		-33.9164	0.83792	-8.50504	0.85082	2.69424	0.84196		2.86508	2.028	-23.9807	0.77661		-20.0963	0.77522	-20.8888	0.77111	-21.9807	0.77661		0.00351	-0.43962
12.0048	2.0852	2.11145	0.84318		-37.7968	0.83899	-9.86288	0.852	2.11145	0.84318		6.37634	2.02733	-23.7856	0.77789		-18.3407	0.77676	-16.5972	0.77308	-21.7856	0.77789		0.00352	-0.43967
8.32094	2.08378	-1.57435	0.84426		-35.0834	0.84037	-6.1782	0.85342	-1.57435	0.84426		-0.45112	2.02494	-22.8103	0.77931		-18.3407	0.77801	-23.0346	0.77325	-20.8103	0.77931		0.00352	-0.43972
11.4249	2.08267	3.46707	0.84574		-42.6485	0.84127	-6.17844	0.85467	3.46707	0.84574		-3.57225	2.02317	-23.0053	0.78052		-20.2914	0.77894	-20.1085	0.77499	-21.0053	0.78052		0.00353	-0.4422
9.09864	2.08132	-1.96417	0.84675		-39.3533	0.84267	-0.36038	0.85619	-1.96417	0.84675		2.67	2.02296	-24.3709	0.78155		-22.047	0.7799	-12.5008	0.77751	-22.3709	0.78155		0.00353	-0.44225
5.60872	2.07991	1.91362	0.84817		-15.5012	0.84501	-5.98498	0.85718	1.91362	0.84817		-0.45112	2.02119	-23.5906	0.78293		-26.9238	0.78033	-16.5972	0.77808	-21.5906	0.78293		0.00354	-0.4423
11.8157	2.07894	-1.77218	0.84926		3.30865	0.84711	-5.40339	0.85846	-1.77218	0.84926		4.0355	2.02069	-20.4694	0.7847		-22.4372	0.78233	-21.0839	0.77858	-18.4694	0.7847		0.00354	-0.44235
11.0409	2.07765	3.0753	0.85073		0.5919	0.84824	-2.68842	0.85983	3.0753	0.85073		5.01085	2.0196	-20.4694	0.78595		-20.4865	0.78391	-22.4494	0.7796	-18.4694	0.78595		0.00355	-0.4424
6.77527	2.07621	-3.32564	0.85169		8.15361	0.84984	-7.73119	0.86085	-3.32564	0.85169		0.7193	2.01764	-22.4201	0.78687		-26.5337	0.78415	-23.4247	0.78069	-20.4201	0.78687		0.00355	-0.44002
8.52169	2.07504	1.71578	0.85317		-2.12653	0.85062	-1.52524	0.86239	1.71578	0.85317		-1.03633	2.01609	-26.1265	0.7875		-26.7287	0.78537	-18.548	0.78275	-24.1265	0.7875		0.00356	-0.44007
8.52266	2.07379	-1.00033	0.85429		4.07764	0.85215	0.02606	0.86371	-1.00033	0.85429		3.45029	2.01559	-22.03	0.78944		-12.8787	0.78893	-19.5233	0.78384	-20.03	0.78944		0.00356	-0.44012
7.36001	2.07249	2.87746	0.85572		4.65776	0.85343	-1.71967	0.86488	2.87746	0.85572		-0.45112	2.01369	-27.687	0.78974		-20.6815	0.78888	-19.7184	0.78506	-25.687	0.78974		0.00357	-0.44017
8.91249	2.07131	4.23405	0.85703		2.91067	0.8546	-2.30174	0.8661	4.23405	0.85703		1.10944	2.0127	-25.3462	0.79139		-20.0963	0.79022	-24.4001	0.78553	-23.3462	0.79139		0.00357	-0.44022
12.2104	2.07021	8.69366	0.85849		1.16359	0.85577	-6.18085	0.86718	8.69366	0.85849		5.79113	2.01223	-20.2744	0.79348		-18.1456	0.7918	-21.2789	0.7873	-18.2744	0.79348		0.00358	-0.44027
10.6599	2.06889	-3.52542	0.85918		-0.19563	0.85696	-4.24165	0.86852	-3.52542	0.85918		5.9862	2.01101	-24.5659	0.79402		-22.6322	0.7923	-22.8395	0.78829	-22.5659	0.79402		0.00358	-0.44032
5.03665	2.06738	7.1402	0.86092		1.93595	0.85831	-2.49641	0.86985	7.1402	0.86092		1.49958	2.00902	-29.6378	0.79442		-20.8766	0.79384	-18.9381	0.79019	-27.6378	0.79442		0.00359	-0.44037
9.88608	2.06635	-5.07888	0.86161		-7.76239	0.85912	-8.70283	0.87081	-5.07888	0.86161		-2.40183	2.00712	-24.5659	0.79652		-16.7801	0.79578	-17.9627	0.7916	-22.5659	0.79652		0.00359	-0.44042
7.36585	2.06499	-5.27379	0.86285		-8.15194	0.86035	-0.7514	0.87243	-5.27379	0.86285		0.91437	2.00642	-27.1018	0.79734		-22.047	0.79615	-21.6691	0.79223	-25.1018	0.79734		0.0036	-0.44047
8.33652	2.06378	-5.4687	0.8641		-0.3963	0.86195	-13.164	0.87311	-5.4687	0.8641		1.49958	2.00527	-20.0793	0.79976		-20.0963	0.79772	-17.5726	0.79417	-18.0793	0.79976		0.0036	-0.4381
10.8587	2.06264	-1.39697	0.86553		-1.17372	0.86317	-6.37624	0.87467	-1.39697	0.86553		5.01085	2.0046	-19.8842	0.80105		-15.4146	0.79976	-16.012	0.79568	-17.8842	0.80105		0.00361	-0.43815
8.14453	2.06127	-1.78582	0.86676		-4.27833	0.86428	-6.95831	0.8759	-1.78582	0.86676		2.86508	2.00299	-18.1286	0.80259		-18.3407	0.80052	-19.9134	0.79628	-16.1286	0.80259		0.00361	-0.4382
10.0849	2.06011	-0.81711	0.86806		2.11978	0.86582	-10.4495	0.87699	-0.81711	0.86806		-2.79197	2.0008	-25.5413	0.8026		-23.8027	0.80086	-17.9627	0.79785	-23.5413	0.8026		0.00362	-0.43825
9.89192	2.05885	-1.39989	0.86928		-5.4453	0.86672	-4.63147	0.8785	-1.39989	0.86928		0.32916	2.00007	-19.299	0.80489		-20.8766	0.80259	-19.1332	0.79891	-17.299	0.80489		0.00362	-0.4383
8.14745	2.05752	-3.14631	0.87045		-1.37439	0.86816	-6.95903	0.87965	-3.14631	0.87045		-0.64619	1.99866	-23.0053	0.80553		-19.5111	0.80407	-20.4987	0.79993	-21.0053	0.80553		0.00363	-0.43835
6.59692	2.0562	1.89511	0.87193		7.54485	0.86982	-8.8987	0.88081	1.89511	0.87193		-2.5969	1.99708	-21.2497	0.80707		-21.2667	0.80503	-16.7923	0.8018	-19.2497	0.80707		0.00363	-0.43601
9.89484	2.0551	-2.37251	0.87299		2.30697	0.87083	-5.60191	0.88221	-2.37251	0.87299		1.49958	1.99651	-18.5187	0.80877		-17.5604	0.8069	-19.7184	0.80256	-16.5187	0.80877		0.00364	-0.43606
13.7746	2.05403	1.31134	0.87441		3.27495	0.87212	-9.28707	0.88329	1.31134	0.87441		-0.45112	1.99494	-25.7363	0.80882		-17.9505	0.80808	-20.1085	0.80375	-23.7363	0.80882		0.00364	-0.4385
9.31497	2.05257	-3.15021	0.87546		-0.99326	0.87318	-2.11141	0.88487	-3.15021	0.87546		2.47493	1.99418	-24.1758	0.81033		-18.5358	0.80924	-18.9381	0.80519	-22.1758	0.81033		0.00365	-0.43855
8.15232	2.05127	1.69727	0.87693		0.75045	0.87451	-3.66319	0.88605	1.69727	0.87693		3.84043	1.99316	-16.9582	0.81279		-21.4618	0.81	-19.7184	0.80631	-14.9582	0.81279		0.00365	-0.4386
9.12298	2.05007	-1.21278	0.87804		-0.41483	0.87571	-9.48174	0.88703	-1.21278	0.87804		0.7193	1.99138	-17.1532	0.814		-19.5111	0.81157	-19.1332	0.80766	-15.1532	0.814		0.00366	-0.43865
8.15427	2.04877	-0.05012	0.87935		-5.45878	0.87673	-5.02128	0.88849	-0.05012	0.87935		3.45029	1.99059	-26.5166	0.81369		-21.0717	0.81256	-20.6937	0.80865	-24.5166	0.81369		0.00366	-0.4387
8.93099	2.04756	-0.63291	0.88057		-0.22427	0.87822	-2.11237	0.88987	-0.63291	0.88057		2.67	1.98921	-20.0793	0.81602		-16.39	0.81459	-15.0367	0.81084	-18.0793	0.81602		0.00367	-0.43875
6.99258	2.04622	-0.05207	0.88185		-4.49248	0.87927	-8.51274	0.89083	-0.05207	0.88185		4.42564	1.98825	-23.3955	0.81671		-17.1703	0.81571	-16.012	0.81193	-21.3955	0.81671		0.00367	-0.4388
8.15719	2.04502	1.6924	0.88318		0.74203	0.88076	-2.50074	0.89235	1.6924	0.88318		1.69465	1.98655	-23.0053	0.81803		-20.0963	0.81648	-20.6937	0.8124	-21.0053	0.81803		0.00368	-0.43885
8.3521	2.04378	-3.35097	0.8842		-3.52619	0.88182	-5.02224	0.89349	-3.35097	0.8842		2.27986	1.98539	-20.2744	0.81973		-18.3407	0.81802	-20.4987	0.81368	-18.2744	0.81973		0.00368	-0.4389
10.2925	2.04262	-6.45495	0.88531		-2.55821	0.88311	-8.51346	0.89458	-6.45495	0.88531		0.13409	1.98379	-23.0053	0.82053		-19.9013	0.81901	-19.1332	0.81516	-21.0053	0.82053		0.00369	-0.43895
13.0086	2.04149	-0.44384	0.88683		3.45204	0.88464	-5.41061	0.89597	-0.44384	0.88683		2.67	1.98296	-22.03	0.82194		-19.316	0.82036	-16.4022	0.81687	-20.03	0.82194		0.00369	-0.439
9.32471	2.04007	-4.51752	0.8879		-2.94944	0.8856	-6.38057	0.89718	-4.51752	0.8879		-1.03633	1.98109	-18.3237	0.82381		-16.1949	0.82213	-16.7923	0.81805	-16.3237	0.82381		0.0037	-0.43905
10.6832	2.03888	-0.63973	0.88932		7.52126	0.88732	-6.38081	0.89843	-0.63973	0.88932		2.47493	1.98043	-19.8842	0.8248		-16.585	0.82331	-16.5972	0.81933	-17.8842	0.8248		0.0037	-0.4391
6.80546	2.03746	3.432	0.89076		1.11978	0.88828	-1.72641	0.89989	3.432	0.89076		3.25522	1.97931	-20.2744	0.82598		-16.9752	0.8245	-14.6465	0.82091	-18.2744	0.82598		0.00371	-0.43915
9.1337	2.03631	-1.99924	0.89176		3.25136	0.88963	-4.6358	0.90101	-1.99924	0.89176		-1.03633	1.97734	-22.8103	0.82681		-21.8519	0.82493	-16.9874	0.82177	-20.8103	0.82681		0.00371	-0.4392
9.13467	2.03506	-1.22447	0.89305		0.72855	0.89076	-5.60576	0.90222	-1.22447	0.89305		4.23057	1.97697	-19.1039	0.82868		-22.8273	0.82602	-19.3282	0.82263	-17.1039	0.82868		0.00372	-0.43685
6.42051	2.03369	-3.94057	0.89418		0.14506	0.89199	-3.27868	0.90357	-3.94057	0.89418		-2.5969	1.97458	-19.299	0.8299		-17.3653	0.82818	-15.6219	0.8245	-17.299	0.8299		0.00372	-0.4369
8.36087	2.03253	-6.85062	0.89529		-1.40809	0.89317	-8.1275	0.9046	-6.85062	0.89529		3.64536	1.97437	-22.8103	0.83056		-17.1703	0.82947	-14.6465	0.82591	-20.8103	0.83056		0.00373	-0.43695
3.12551	2.03104	-0.64557	0.89683		4.02036	0.89467	-4.63676	0.90601	-0.64557	0.89683		2.47493	1.97293	-19.6892	0.83233		-20.0963	0.83023	-11.7205	0.82765	-17.6892	0.83233		0.00373	-0.437
3.12648	2.02979	-2.19805	0.89801		-4.70832	0.89552	-6.77038	0.90716	-2.19805	0.89801		2.86508	1.97174	-27.687	0.83225		-19.121	0.83164	-13.6712	0.82857	-25.687	0.83225		0.00374	-0.43705
10.1092	2.02886	0.12823	0.89936		-1.41314	0.89692	-4.24936	0.90853	0.12823	0.89936		-1.42647	1.96977	-22.4201	0.83438		-21.0717	0.83257	-18.743	0.82898	-20.4201	0.83438		0.00374	-0.4371
8.75264	2.02755	-1.03637	0.90056		0.71844	0.89827	-16.0801	0.90924	-1.03637	0.90056		-0.45112	1.96869	-23.5906	0.83543		-20.2914	0.83395	-18.548	0.83026	-21.5906	0.83543		0.00375	-0.43715
10.4991	2.02638	-2.39491	0.90175		1.68642	0.89956	-8.12871	0.91085	-2.39491	0.90175		-1.2314	1.96731	-24.761	0.83649		-18.1456	0.83555	-16.5972	0.83183	-22.761	0.83649		0.00375	-0.4372
8.56064	2.02504	-2.39589	0.903		3.2362	0.90088	-6.18951	0.91219	-2.39589	0.903		-0.06098	1.96625	-22.2251	0.83816		-23.4125	0.83593	-16.2071	0.83315	-20.2251	0.83816		0.00376	-0.43725
8.17374	2.02377	-2.00899	0.90427		-3.74708	0.90182	-4.83215	0.9135	-2.00899	0.90427		4.62071	1.96578	-23.5906	0.83918		-19.121	0.83789	-23.2296	0.83323	-21.5906	0.83918		0.00376	-0.4373
15.1565	2.02284	5.74757	0.90587		2.4571	0.90335	-5.99605	0.9147	5.74757	0.90587		0.52423	1.96385	-22.03	0.84069		-14.2442	0.83995	-18.1578	0.83532	-20.03	0.84069		0.00377	-0.43735
8.75751	2.0213	-5.50182	0.90661		6.33408	0.90477	-0.95377	0.91618	-5.50182	0.90661		1.49958	1.96276	-23.7856	0.84165		-15.6097	0.84098	-15.0367	0.8371	-21.7856	0.84165		0.00377	-0.43739
6.62516	2.01995	-3.17554	0.90797		-2.20067	0.90564	-7.35414	0.91714	-3.17554	0.90797		1.30451	1.96148	-21.4448	0.84329		-20.0963	0.84148	-14.2564	0.83848	-19.4448	0.84329		0.00378	-0.43744
8.75945	2.0188	-1.62501	0.90929		-1.81449	0.90691	-8.71198	0.91833	-1.62501	0.90929		1.10944	1.9602	-23.9807	0.84412		-19.9013	0.84276	-14.4515	0.83969	-21.9807	0.84412		0.00378	-0.43749
9.34224	2.01757	-0.07447	0.91061		-3.1737	0.90809	-9.68194	0.91954	-0.07447	0.91061		-1.62155	1.95849	-20.8596	0.84589		-16.7801	0.84453	-20.6937	0.8399	-18.8596	0.84589		0.00379	-0.43754
9.92503	2.01635	-1.43302	0.9118		2.44867	0.9096	-8.32458	0.92085	-1.43302	0.9118		0.91437	1.95766	-19.1039	0.84743		-14.4393	0.84617	-20.6937	0.84115	-17.1039	0.84743		0.00379	-0.43759
8.56844	2.01504	-4.14912	0.91292		-1.43167	0.91067	-12.0097	0.92193	-4.14912	0.91292		-1.42647	1.95602	-20.6645	0.84842		-19.316	0.84661	-19.1332	0.84266	-18.6645	0.84842		0.0038	-0.43764
12.2542	2.01395	3.60743	0.91453		-2.40303	0.91188	-3.47647	0.92357	3.60743	0.91453		-1.42647	1.95477	-27.1018	0.8486		-17.5604	0.84815	-16.2071	0.8444	-25.1018	0.8486		0.0038	-0.43769
10.3158	2.01262	-1.04806	0.91557		5.74048	0.9135	-3.47672	0.92482	-1.04806	0.91557		-2.01169	1.95343	-15.3976	0.8518		-23.0224	0.84849	-19.5233	0.8451	-13.3976	0.8518		0.00381	-0.43774
5.85622	2.01116	-2.21266	0.91676		-3.56999	0.91433	-8.90737	0.92582	-2.21266	0.91676		-6.69338	1.9514	-13.642	0.85334		-16.39	0.85085	-17.1825	0.84674	-11.642	0.85334		0.00381	-0.43779
5.08144	2.00988	-3.18333	0.91797		-1.63235	0.91567	-11.8168	0.92694	-3.18333	0.91797		-1.81662	1.95096	-18.3237	0.85381		-16.1949	0.85213	-15.0367	0.84835	-16.3237	0.85381		0.00382	-0.44024
7.0218	2.00872	-1.05098	0.91932		-7.06416	0.91667	-12.3988	0.92817	-1.05098	0.91932		2.67	1.95046	-18.3237	0.85506		-20.2914	0.8527	-19.1332	0.84891	-16.3237	0.85506		0.00382	-0.44272
11.4833	2.00767	-4.15497	0.92043		3.40655	0.9184	-13.1748	0.92938	-4.15497	0.92043		-2.5969	1.94833	-16.373	0.85664		-21.0717	0.85382	-15.817	0.85072	-14.373	0.85664		0.00383	-0.44277
11.0965	2.0064	-11.5256	0.92134		1.46553	0.91956	-14.9206	0.93055	-11.5256	0.92134		-1.81662	1.94721	-14.8124	0.85815		-19.9013	0.85526	-19.9134	0.85128	-12.8124	0.85815		0.00383	-0.44282
7.21866	2.00497	-3.38116	0.92296		0.68811	0.92077	-9.10252	0.93207	-3.38116	0.92296		2.67	1.94671	-21.2497	0.85833		-13.659	0.85755	-16.9874	0.85302	-19.2497	0.85833		0.00384	-0.44287
10.5166	2.00387	-3.38214	0.92421		-4.7437	0.92178	-11.2361	0.93322	-3.38214	0.92421		0.91437	1.94516	-21.2497	0.85958		-9.56252	0.85949	-16.7923	0.8543	-19.2497	0.85958		0.00384	-0.44292
3.92366	2.00232	-2.8013	0.92549		-2.03032	0.92315	-16.2789	0.93424	-2.8013	0.92549		0.32916	1.94382	-24.1758	0.86034		-16.585	0.85957	-20.4987	0.85494	-22.1758	0.86034		0.00385	-0.44297
8.38521	2.00128	0.30074	0.92688		0.68306	0.92453	-13.1761	0.93563	0.30074	0.92688		-0.64619	1.9424	-20.8596	0.86214		-12.2935	0.86153	-19.7184	0.85632	-18.8596	0.86214		0.00385	-0.44302
6.4468	1.99994	-4.16081	0.92793		-6.88202	0.92543	-6.9701	0.93716	-4.16081	0.92793		-0.45112	1.94119	-15.7878	0.86424		-17.1703	0.86197	-15.817	0.85822	-13.7878	0.86424		0.00386	-0.44307
5.67202	1.99865	-6.29511	0.92908		4.94622	0.92722	-11.8189	0.9382	-6.29511	0.92908		0.7193	1.94013	-21.0546	0.86461		-9.95266	0.86442	-15.6219	0.8595	-19.0546	0.86461		0.00386	-0.44312
9.93964	1.9976	-2.41732	0.93051		-4.36426	0.92805	-6.5827	0.93968	-2.41732	0.93051		1.30451	1.93898	-19.299	0.86615		-11.9034	0.86535	-16.2071	0.86065	-17.299	0.86615		0.00387	-0.44317
6.25579	1.99618	-3.19404	0.93172		1.45205	0.92956	-18.4135	0.9404	-3.19404	0.93172		0.13409	1.93753	-20.4694	0.86721		-10.1477	0.86689	-15.0367	0.8621	-18.4694	0.86721		0.00387	-0.44322
7.61433	1.99499	-0.86776	0.93308		0.86857	0.93079	-14.7288	0.94181	-0.86776	0.93308		-1.03633	1.93609	-23.5906	0.86794		-11.3181	0.86795	-24.4001	0.86179	-21.5906	0.86794		0.00388	-0.44327
7.80924	1.99375	-5.71719	0.93411		0.86688	0.93204	-15.5048	0.94303	-5.71719	0.93411		0.91437	1.93516	-18.5187	0.87003		-18.3407	0.86802	-16.2071	0.8644	-16.5187	0.87003		0.00388	-0.44332
11.1072	1.99265	-6.49392	0.93533		6.87713	0.93356	-13.3717	0.94438	-6.49392	0.93533		2.47493	1.93417	-14.2272	0.872		-15.8048	0.8697	-13.2811	0.86614	-12.2272	0.872		0.00389	-0.44337
11.3021	1.99141	4.36565	0.93707		-1.65762	0.93442	-21.9054	0.94524	4.36565	0.93707		2.27986	1.93289	-15.7878	0.87299		-12.2935	0.87153	-20.3036	0.86622	-13.7878	0.87299		0.00389	-0.44342
13.0485	1.99024	2.61923	0.93824		4.93442	0.93597	-18.8026	0.94663	2.61923	0.93824		0.32916	1.93131	-18.1286	0.87385		-17.3653	0.87194	-16.7923	0.86806	-16.1286	0.87385		0.0039	-0.44347
8.20101	1.98877	2.03644	0.93946		-4.56999	0.93679	-11.8209	0.9482	2.03644	0.93946		0.32916	1.93006	-12.6666	0.87601		-16.585	0.87332	-20.4987	0.86869	-10.6666	0.87601		0.0039	-0.44352
8.39592	1.98753	-3.00693	0.94049		-9.22607	0.93783	-13.9545	0.94935	-3.00693	0.94049		5.59606	1.92969	-17.9335	0.87638		-17.1703	0.87447	-18.548	0.87026	-15.9335	0.87638		0.00391	-0.44357
9.17265	1.98631	-1.06852	0.94182		-3.79762	0.93933	-4.25755	0.95104	-1.06852	0.94182		1.30451	1.92773	-15.3976	0.87805		-18.3407	0.87553	-15.6219	0.872	-13.3976	0.87805		0.00391	-0.44362
6.84637	1.98496	0.09414	0.94313		-1.66604	0.94067	-8.13665	0.95212	0.09414	0.94313		1.10944	1.92644	-16.7631	0.87908		-21.0717	0.87632	-13.8663	0.87354	-14.7631	0.87908		0.00392	-0.44367
8.01097	1.98376	-4.75529	0.94416		-3.60706	0.94184	-21.519	0.95276	-4.75529	0.94416		0.32916	1.92506	-17.5434	0.8802		-19.9013	0.87777	-17.3775	0.87421	-15.5434	0.8802		0.00392	-0.44372
7.62407	1.98249	-6.50171	0.94533		3.17892	0.9434	-16.4767	0.95424	-6.50171	0.94533		2.27986	1.92414	-21.8349	0.88073		-18.3407	0.87928	-17.3775	0.87546	-19.8349	0.88073		0.00393	-0.44377
10.5341	1.98137	-4.17543	0.94668		1.62577	0.94458	-18.4164	0.9554	-4.17543	0.94668		-2.01169	1.92217	-22.8103	0.88182		-13.8541	0.88127	-14.6465	0.87716	-20.8103	0.88182		0.00393	-0.44382
6.65632	1.97995	-6.11578	0.94785		-8.07258	0.94539	-15.8954	0.95677	-6.11578	0.94785		-0.25605	1.92122	-21.8349	0.88323		-18.9259	0.88168	-16.5972	0.87809	-19.8349	0.88323		0.00394	-0.44387
8.79062	1.97879	-9.60764	0.94894		4.91926	0.94723	-18.4169	0.9579	-9.60764	0.94894		-0.45112	1.91993	-19.1039	0.88494		-13.2689	0.88387	-17.7677	0.87914	-17.1039	0.88494		0.00394	-0.44392
4.13707	1.97733	-0.10565	0.95062		2.00858	0.94835	-14.3443	0.95934	-0.10565	0.95062		3.25522	1.9193	-17.1532	0.88651		-18.3407	0.88428	-14.0613	0.88101	-15.1532	0.88651		0.00395	-0.44397
7.82287	1.97625	4.35396	0.95207		4.52802	0.94971	-19.7749	0.96034	4.35396	0.95207		1.10944	1.91769	-23.0053	0.88679		-16.9752	0.88575	-14.4515	0.8822	-21.0053	0.88679		0.00395	-0.44402
9.18141	1.97506	0.66816	0.95316		-4.00672	0.95057	-12.7932	0.96191	0.66816	0.95316		1.88972	1.91657	-17.7385	0.88891		-21.6569	0.88622	-14.8416	0.88338	-15.7385	0.88891		0.00396	-0.44407
6.66119	1.9737	-5.53884	0.95413		-3.23267	0.95186	-14.5389	0.96308	-5.53884	0.95413		2.27986	1.91539	-17.3483	0.89023		-18.3407	0.88803	-16.012	0.88444	-15.3483	0.89023		0.00396	-0.44412
8.40761	1.97253	-0.30348	0.95561		-0.51929	0.95323	-11.0482	0.96449	-0.30348	0.95561		-1.03633	1.91359	-19.1039	0.89119		-14.0491	0.88999	-15.4268	0.88579	-17.1039	0.89119		0.00397	-0.44418
7.82677	1.97125	-2.0499	0.95679		5.10308	0.95474	-15.897	0.96552	-2.0499	0.95679		0.13409	1.91253	-14.0321	0.89328		-14.8294	0.89111	-17.9627	0.88661	-12.0321	0.89328		0.00397	-0.44423
10.5429	1.97012	-6.70539	0.95782		2.96813	0.95589	-15.1215	0.96681	-6.70539	0.95782		-1.2314	1.91105	-14.6173	0.89443		-16.39	0.8921	-12.3057	0.88881	-12.6173	0.89443		0.00398	-0.44184
6.85903	1.9687	0.27541	0.95939		2.38465	0.95712	-18.0309	0.96792	0.27541	0.95939		1.10944	1.91019	-12.8617	0.89598		-13.2689	0.89387	-17.1825	0.88924	-10.8617	0.89598		0.00398	-0.44189
7.24788	1.96747	-2.82857	0.9605		1.60723	0.95833	-24.2373	0.96889	-2.82857	0.9605		0.91437	1.90891	-15.9828	0.89671		-16.1949	0.89464	-18.743	0.89023	-13.9828	0.89671		0.00399	-0.44438
9.96398	1.96635	-2.0538	0.96179		2.18735	0.95961	-19.9708	0.97034	-2.0538	0.96179		0.32916	1.90756	-18.7138	0.8975		-14.2442	0.89621	-15.2317	0.89207	-16.7138	0.8975		0.00399	-0.44443
8.80133	1.96504	-4.57597	0.96292		5.09466	0.96099	-19.1953	0.97162	-4.57597	0.96292		-1.2314	1.90605	-14.0321	0.89953		-22.2421	0.89613	-16.5972	0.89309	-12.0321	0.89953		0.004	-0.44448
7.05686	1.96371	2.01696	0.96447		-0.53109	0.96198	-19.1955	0.97287	2.01696	0.96447		3.64536	1.90562	-16.568	0.90036		-14.2442	0.89871	-13.8663	0.8948	-14.568	0.90036		0.004	-0.44453
15.7851	1.96286	3.56749	0.96579		6.64276	0.96356	-24.6262	0.97387	3.56749	0.96579		-2.20676	1.90339	-20.8596	0.9009		-11.3181	0.90045	-15.6219	0.89575	-18.8596	0.9009		0.00401	-0.44458
7.25275	1.96122	-3.22132	0.96674		-1.31019	0.96445	-20.3597	0.97532	-3.22132	0.96674		2.08479	1.90285	-17.9335	0.90263		-12.8787	0.90144	-15.4268	0.89704	-15.9335	0.90263		0.00401	-0.44463
7.05978	1.95996	1.23828	0.96819		0.62746	0.96579	-15.5113	0.97679	1.23828	0.96819		7.93691	1.90258	-15.5927	0.90427		-18.9259	0.90168	-15.2317	0.89832	-13.5927	0.90427		0.00402	-0.44468
7.83651	1.95875	-6.13234	0.9691		-3.25289	0.96686	-20.5541	0.97781	-6.13234	0.9691		2.47493	1.90042	-21.0546	0.90461		-15.9998	0.90342	-14.6465	0.89967	-19.0546	0.90461		0.00402	-0.44473
8.03142	1.95751	-2.44849	0.97052		8.76928	0.96866	-20.1664	0.97908	-2.44849	0.97052		2.08479	1.89911	-13.0568	0.9072		-18.7308	0.90421	-15.0367	0.90085	-11.0568	0.9072		0.00403	-0.44233
11.3293	1.95641	1.4293	0.97195		-0.15333	0.9695	-22.1061	0.98024	1.4293	0.97195		1.88972	1.89782	-11.3011	0.90874		-15.0245	0.90608	-18.1578	0.90158	-9.30113	0.90874		0.00403	-0.44483
6.09398	1.95492	-2.2565	0.97303		1.20252	0.97082	-23.464	0.98143	-2.2565	0.97303		-1.42647	1.89602	-15.9828	0.90921		-15.4146	0.90727	-16.5972	0.90309	-13.9828	0.90921		0.00404	-0.44488
7.64647	1.95374	-6.52412	0.97409		-1.70816	0.97194	-14.7368	0.98308	-6.52412	0.97409		-3.96239	1.89435	-13.837	0.91082		-20.2914	0.9077	-14.4515	0.9047	-11.837	0.91082		0.00404	-0.44493
12.108	1.95269	-11.7614	0.9751		-1.51592	0.97319	-18.8098	0.98414	-11.7614	0.9751		1.10944	1.89394	-14.0321	0.91203		-10.928	0.91051	-13.086	0.90618	-12.0321	0.91203		0.00405	-0.44498
6.48478	1.95119	-5.55637	0.97663		-0.16007	0.97451	-15.1251	0.98556	-5.55637	0.97663		-0.25605	1.89246	-12.4716	0.91354		-17.1703	0.91072	-18.548	0.90652	-10.4716	0.91354		0.00405	-0.44258
6.87363	1.94995	-6.13916	0.97786		5.07444	0.97599	-16.6769	0.98674	-6.13916	0.97786		1.88972	1.89157	-10.5208	0.91512		-20.2914	0.91145	-13.2811	0.90865	-8.52084	0.91512		0.00406	-0.44263
8.03824	1.94876	-6.33407	0.9791		-2.49064	0.9769	-19.7802	0.98785	-6.33407	0.9791		-2.40183	1.88961	-14.8124	0.91565		-11.1231	0.91423	-16.2071	0.90941	-12.8124	0.91565		0.00406	-0.44268
13.0816	1.94774	-1.68053	0.98056		-3.26805	0.97812	-17.0653	0.98922	-1.68053	0.98056		1.49958	1.88901	-12.8617	0.91723		-11.9034	0.91535	-16.7923	0.91056	-10.8617	0.91723		0.00407	-0.44273
6.68262	1.9462	-0.51788	0.98186		-1.52434	0.97945	-12.2169	0.99069	-0.51788	0.98186		2.08479	1.88785	-16.373	0.9179		-8.39209	0.91719	-10.7451	0.91282	-14.373	0.9179		0.00407	-0.44278
7.07147	1.94496	-5.56124	0.98288		-4.82289	0.98055	-12.2172	0.99194	-5.56124	0.98288		1.49958	1.88651	-10.3258	0.92015		-17.9505	0.91685	-15.817	0.91322	-8.32577	0.92015		0.00408	-0.44283
10.1754	1.94385	-6.72584	0.98408		0.21769	0.98203	-11.6356	0.99322	-6.72584	0.98408		3.84043	1.88565	-15.0075	0.92062		-17.5604	0.91816	-14.6465	0.91467	-13.0075	0.92062		0.00408	-0.44288
4.55222	1.94235	-0.5208	0.98562		-2.49906	0.98315	-21.5269	0.99402	-0.5208	0.98562		0.91437	1.88391	-14.6173	0.92194		-15.2196	0.9198	-9.96485	0.9167	-12.6173	0.92194		0.00409	-0.44293
2.41987	1.941	0.64186	0.98692		4.28692	0.98471	-21.1393	0.99529	0.64186	0.98692		3.45029	1.88308	-13.642	0.92335		-17.7555	0.92063	-10.355	0.91788	-11.642	0.92335		0.00409	-0.44298
8.43293	1.94002	1.61057	0.98821		-8.12649	0.9854	-24.4366	0.99639	1.61057	0.98821		1.10944	1.88144	-15.7878	0.92424		-15.6097	0.92224	-16.2071	0.91816	-13.7878	0.92424		0.0041	-0.44303
7.85209	1.93875	-1.10553	0.98934		0.98668	0.98706	-18.6185	0.99791	-1.10553	0.98934		0.91437	1.88016	-13.2518	0.92592		-14.6343	0.92365	-13.2811	0.9199	-11.2518	0.92592		0.0041	-0.44308
7.85306	1.9375	-7.11859	0.99032		6.02726	0.98854	-24.0492	0.99891	-7.11859	0.99032		-1.2314	1.87855	-8.57014	0.92795		-18.5358	0.92425	-8.01414	0.92203	-6.57014	0.92795		0.00411	-0.44313
9.40554	1.93632	-8.67107	0.9915		4.86198	0.98974	-20.1705	1.00034	-8.67107	0.9915		1.69465	1.87779	-15.7878	0.92799		-17.3653	0.92569	-17.5726	0.92168	-13.7878	0.92799		0.00411	-0.44318
7.85501	1.935	-3.24178	0.99299		0.7877	0.99081	-21.5284	1.00152	-3.24178	0.99299		-1.42647	1.87602	-15.3976	0.92931		-15.6097	0.92724	-9.18457	0.92433	-13.3976	0.92931		0.00412	-0.44323
5.9166	1.93366	-10.4185	0.99392		-1.34725	0.99196	-25.7954	1.00258	-10.4185	0.99392		4.42564	1.87574	-15.0075	0.93062		-12.6836	0.92897	-13.4761	0.92487	-13.0075	0.93062		0.00412	-0.44328
4.75395	1.93236	-5.37704	0.9954		-5.42154	0.99302	-21.9167	1.00401	-5.37704	0.9954		-2.40183	1.87335	-19.1039	0.93119		-15.2196	0.9298	-13.2811	0.92615	-17.1039	0.93119		0.00413	-0.44333
5.33674	1.93113	-9.06284	0.99648		-2.32029	0.99441	-20.9473	1.0053	-9.06284	0.99648		-0.45112	1.87243	-13.2518	0.93342		-14.2442	0.93121	-16.4022	0.92688	-11.2518	0.93342		0.00413	-0.44338
8.63466	1.93003	-13.9123	0.99751		3.88389	0.99595	-21.3354	1.00653	-13.9123	0.99751		3.84043	1.87189	-14.4223	0.93447		-13.659	0.93256	-10.355	0.92914	-12.4223	0.93447		0.00414	-0.44343
6.89019	1.9287	-4.60421	0.99918		2.33074	0.99713	-18.0386	1.00794	-4.60421	0.99918		1.88972	1.87032	-17.7385	0.93517		-21.2667	0.93254	-9.96485	0.93045	-15.7385	0.93517		0.00414	-0.44348
6.11541	1.92742	-6.93245	1.00033		-3.10108	0.99813	-20.1722	1.00909	-6.93245	1.00033		1.30451	1.86897	-13.642	0.9371		-10.1477	0.93565	-13.2811	0.93115	-11.642	0.9371		0.00415	-0.44353
5.72851	1.92615	-1.50315	1.00183		4.07277	0.99971	-21.3361	1.01029	-1.50315	1.00183		5.01085	1.86834	-10.5208	0.93887		-13.4639	0.93634	-12.1106	0.93259	-8.52084	0.93887		0.00415	-0.44358
5.53554	1.92489	-3.83138	1.00297		3.87715	1.00095	-20.3666	1.01158	-3.83138	1.00297		2.86508	1.86673	-18.9089	0.93872		-10.3428	0.93811	-8.40428	0.93446	-16.9089	0.93872		0.00416	-0.44609
7.86378	1.92375	-6.15962	1.00412		6.59053	1.00232	-14.9365	1.01308	-6.15962	1.00412		1.49958	1.86525	-9.54549	0.94154		-15.9998	0.93842	-9.57471	0.93552	-7.54549	0.94154		0.00416	-0.44614
7.28294	1.92247	-7.13028	1.00532		4.26164	1.00347	-22.3066	1.01399	-7.13028	1.00532		3.06015	1.86426	-9.93563	0.94272		-14.6343	0.9399	-11.1353	0.93651	-7.93563	0.94272		0.00417	-0.44619
6.50816	1.92118	-10.6221	1.00641		-0.2005	1.00452	-26.5736	1.01505	-10.6221	1.00641		4.23057	1.86321	-10.7159	0.94384		-14.0491	0.94125	-14.2564	0.93724	-8.71591	0.94384		0.00417	-0.44378
6.50913	1.91993	-6.35648	1.00786		3.28861	1.00592	-23.0828	1.01646	-6.35648	1.00786		4.23057	1.86196	-10.7159	0.94509		-15.9998	0.94217	-20.1085	0.93751	-8.71591	0.94509		0.00418	-0.44383
3.60103	1.91855	-3.25444	1.00925		2.31726	1.00713	-21.5315	1.01778	-3.25444	1.00925		-3.57225	1.85941	-12.4716	0.94605		-13.8541	0.94378	-16.2071	0.93941	-10.4716	0.94605		0.00418	-0.44388
5.34745	1.91738	-10.2372	1.01018		0.57018	1.0083	-23.2772	1.01895	-10.2372	1.01018		5.40099	1.85965	-7.20465	0.94818		-10.928	0.94552	-13.086	0.94118	-5.20465	0.94818		0.00419	-0.44393
5.7363	1.91615	-4.61396	1.01169		-8.7403	1.00913	-26.9624	1.02003	-4.61396	1.01169		1.49958	1.85775	-8.96028	0.94913		-12.4886	0.94651	-13.2811	0.9424	-6.96028	0.94913		0.00419	-0.44398
6.31909	1.91493	-6.36037	1.01286		-5.44512	1.01053	-22.1141	1.0215	-6.36037	1.01286		4.62071	1.85702	-13.837	0.94957		-13.4639	0.9476	-17.1825	0.943	-11.837	0.94957		0.0042	-0.44649
5.54431	1.91364	-3.84015	1.01422		-0.79241	1.01199	-13.1929	1.02316	-3.84015	1.01422		2.27986	1.85538	-12.2765	0.95108		-18.3407	0.94803	-9.18457	0.94558	-10.2765	0.95108		0.0042	-0.44654
4.96347	1.91236	-3.64719	1.01548		-4.28489	1.01308	-20.7569	1.02407	-3.64719	1.01548		1.88972	1.85407	-13.2518	0.95217		-14.8294	0.94987	-15.0367	0.94586	-11.2518	0.95217		0.00421	-0.44659
4.96444	1.91111	-1.3209	1.01684		1.53142	1.0146	-18.2359	1.02543	-1.3209	1.01684		1.30451	1.85272	-17.5434	0.9527		-14.8294	0.95112	-15.817	0.94698	-15.5434	0.9527		0.00421	-0.44664
7.09873	1.90996	-10.437	1.01768		-0.02173	1.01578	-18.2361	1.02668	-10.437	1.01768		-4.35253	1.85053	-10.7159	0.95509		-13.0738	0.95266	-11.9155	0.94888	-8.71591	0.95509		0.00422	-0.44669
8.0694	1.90875	-9.66219	1.01896		0.55838	1.01705	-20.1758	1.02784	-9.66219	1.01896		1.30451	1.85022	-11.106	0.95628		-15.8048	0.95346	-13.2811	0.9499	-9.10605	0.95628		0.00422	-0.44674
7.10068	1.90746	-5.00865	1.02042		0.94456	1.01832	-18.6245	1.02916	-5.00865	1.02042		-2.40183	1.84835	-8.37507	0.95798		-14.0491	0.955	-17.5726	0.95044	-6.37507	0.95798		0.00423	-0.44679
5.55015	1.90614	-7.53082	1.02156		-0.99645	1.01948	-24.0552	1.03017	-7.53082	1.02156		-1.42647	1.84727	-9.93563	0.95897		-12.6836	0.95648	-13.4761	0.95237	-7.93563	0.95897		0.00423	-0.44684
9.62383	1.90507	-8.30755	1.02277		-0.22241	1.02077	-22.8918	1.03147	-8.30755	1.02277		-0.25605	1.84621	-10.7159	0.96009		-18.7308	0.95672	-16.4022	0.95313	-8.71591	0.96009		0.00424	-0.44443
9.6248	1.90382	-9.08427	1.02399		-2.16342	1.02193	-27.9345	1.03249	-9.08427	1.02399		0.52423	1.84509	-8.18	0.96177		-14.2442	0.95872	-14.0613	0.95477	-6.18	0.96177		0.00424	-0.44448
7.68639	1.90249	-16.4549	1.0249		0.35602	1.0233	-23.4741	1.03395	-16.4549	1.0249		1.30451	1.84397	-10.1307	0.96269		-14.2442	0.95997	-9.18457	0.95683	-8.1307	0.96269		0.00425	-0.44453
8.851	1.90129	-11.6074	1.02638		2.4876	1.02464	-19.2076	1.03539	-11.6074	1.02638		6.18127	1.84353	-14.2272	0.96326		-17.1703	0.96073	-12.8909	0.95747	-12.2272	0.96326		0.00425	-0.44458
10.2095	1.9001	-9.28114	1.02773		-2.36241	1.02567	-19.2078	1.03664	-9.28114	1.02773		0.91437	1.8414	-14.2272	0.96451		-9.95266	0.96318	-12.3057	0.95881	-12.2272	0.96451		0.00426	-0.44463
8.07719	1.89875	-12.3851	1.02884		-3.91556	1.02686	-22.3111	1.03775	-12.3851	1.02884		1.10944	1.84019	-11.106	0.96628		-11.7083	0.96414	-16.9874	0.95928	-9.10605	0.96628		0.00426	-0.44468
4.00546	1.89732	-14.1315	1.03001		-3.91725	1.02811	-26.5781	1.03881	-14.1315	1.03001		-2.98704	1.83826	-14.6173	0.96694		-11.5132	0.96542	-12.3057	0.96132	-12.6173	0.96694		0.00427	-0.44473
10.2125	1.89635	-12.1931	1.03135		1.5112	1.0296	-20.3722	1.04034	-12.1931	1.03135		-0.45112	1.83743	-11.8863	0.96865		-11.7083	0.96664	-17.5726	0.96169	-9.88634	0.96865		0.00427	-0.44478
6.72254	1.89494	-9.28503	1.03273		-0.23588	1.03077	-20.5664	1.04158	-9.28503	1.03273		5.01085	1.83709	-14.4223	0.96948		-13.4639	0.9676	-5.6733	0.96492	-12.4223	0.96948		0.00428	-0.44483
9.43865	1.89381	-4.43755	1.0342		-5.86163	1.03177	-23.8636	1.04268	-4.43755	1.0342		4.42564	1.83574	-17.3483	0.97024		-14.6343	0.96865	-11.3303	0.96523	-15.3483	0.97024		0.00428	-0.44488
8.08206	1.8925	-6.37791	1.03537		4.99694	1.03351	-20.3729	1.04409	-6.37791	1.03537		-1.03633	1.83358	-11.106	0.97253		-13.8541	0.97003	-10.1599	0.96667	-9.10605	0.97253		0.00429	-0.44493
6.9194	1.8912	-11.2273	1.0364		2.47413	1.03465	-18.6276	1.04542	-11.2273	1.0364		0.7193	1.83262	-12.0814	0.97362		-16.39	0.97086	-12.5008	0.96753	-10.0814	0.97362		0.00429	-0.44498
8.27795	1.89001	-12.5859	1.03758		-6.64242	1.03548	-7.96101	1.04715	-12.5859	1.03758		0.7193	1.83137	-14.8124	0.97441		-7.61181	0.97357	-9.57471	0.96927	-12.8124	0.97441		0.0043	-0.44503
4.20622	1.88858	-5.41114	1.03916		-2.76544	1.03691	-3.11266	1.04863	-5.41114	1.03916		1.69465	1.83028	-11.8863	0.97615		-17.1703	0.97323	-14.6465	0.96968	-9.88634	0.97615		0.0043	-0.44508
10.0253	1.88759	-11.8121	1.04012		-6.83972	1.03798	-2.53108	1.0499	-11.8121	1.04012		-0.06098	1.82874	-11.106	0.97753		-13.2689	0.97513	-15.0367	0.97086	-9.10605	0.97753		0.00431	-0.44513
9.63843	1.88632	-8.90397	1.0415		5.76425	1.0398	-2.33737	1.05116	-8.90397	1.0415		-3.76732	1.82687	-18.7138	0.97751		-14.2442	0.97622	-8.01414	0.97328	-16.7138	0.97751		0.00431	-0.44518
10.997	1.88514	-3.0868	1.04302		-2.1887	1.04069	-0.01029	1.05252	-3.0868	1.04302		0.91437	1.8264	-14.8124	0.97941		-14.6343	0.9774	-10.5501	0.97411	-12.8124	0.97941		0.00432	-0.44523
9.44644	1.88381	-6.57866	1.04411		-5.87511	1.04177	-5.44095	1.05352	-6.57866	1.04411		3.06015	1.82551	-9.74056	0.98151		-15.2196	0.97856	-9.96485	0.97546	-7.74056	0.98151		0.00432	-0.44528
6.92622	1.88245	-3.67057	1.04549		-4.32533	1.04309	-3.30781	1.05487	-3.67057	1.04549		-0.84126	1.82361	-14.4223	0.98198		-12.2935	0.98029	-8.40428	0.97697	-12.4223	0.98198		0.00433	-0.44533
7.31507	1.88122	-8.51999	1.04652		2.26671	1.04464	-6.2172	1.05599	-8.51999	1.04652		2.86508	1.82298	-9.15535	0.98411		-15.6097	0.98099	-10.7451	0.97783	-7.15535	0.98411		0.00433	-0.44538
7.31604	1.87997	-6.58159	1.04786		0.9075	1.04583	-1.36886	1.05746	-6.58159	1.04786		-5.32788	1.82036	-7.59479	0.98562		-17.3653	0.98195	-8.9895	0.97937	-5.59479	0.98562		0.00434	-0.44543
7.12308	1.87871	-7.94013	1.04905		2.84514	1.04717	-5.63585	1.05851	-7.94013	1.04905		0.52423	1.82009	-12.0814	0.98612		-12.4886	0.98401	-7.81907	0.98081	-10.0814	0.98612		0.00434	-0.44548
9.06344	1.87755	-4.64415	1.05045		-0.84127	1.04825	-9.70891	1.05958	-4.64415	1.05045		-5.9131	1.81777	-9.74056	0.98776		-14.8294	0.98487	-6.64865	0.98226	-7.74056	0.98776		0.00435	-0.44553
8.67653	1.87628	-6.19663	1.05163		7.10831	1.04986	-5.05451	1.06104	-6.19663	1.05163		-3.76732	1.81687	-4.27859	0.98992		-13.2689	0.98638	-13.8663	0.98231	-2.27859	0.98992		0.00435	-0.44558
2.66542	1.87476	-7.74911	1.05281		4.00369	1.05097	-2.92137	1.06239	-7.74911	1.05281		0.91437	1.8164	-6.42436	0.99081		-7.61181	0.98858	-8.20921	0.9845	-4.42436	0.99081		0.00436	-0.44563
5.38153	1.87363	-5.61677	1.05416		1.28694	1.0521	-0.78823	1.06374	-5.61677	1.05416		1.30451	1.81522	-17.3483	0.99024		-11.9034	0.98911	-6.64865	0.98601	-15.3483	0.99024		0.00436	-0.44568
11.3946	1.87265	-4.64805	1.05545		-0.26621	1.05328	-1.95213	1.06493	-4.64805	1.05545		0.91437	1.8139	-12.4716	0.9923		-10.928	0.99052	-9.37964	0.98681	-10.4716	0.9923		0.00437	-0.44573
6.35317	1.87117	-8.33385	1.05653		2.44717	1.05465	-2.92209	1.06614	-8.33385	1.05653		2.08479	1.81285	-12.0814	0.99362		-11.9034	0.99161	-12.8909	0.98747	-10.0814	0.99362		0.00437	-0.44578
8.6814	1.87003	0.97421	1.05821		3.99695	1.05597	-4.66782	1.06731	0.97421	1.05821		0.91437	1.8114	-9.74056	0.99526		-9.36745	0.99328	-8.01414	0.98953	-7.74056	0.99526		0.00438	-0.44583
7.51875	1.86873	-4.84491	1.05919		5.3528	1.05729	-5.05595	1.06854	-4.84491	1.05919		-0.25605	1.80996	-15.0075	0.99563		-9.36745	0.99453	-9.37964	0.99056	-13.0075	0.99563		0.00438	-0.44588
7.71366	1.86748	-6.39739	1.06037		4.57538	1.0585	-7.18957	1.0697	-6.39739	1.06037		-0.45112	1.80867	-10.911	0.99756		-11.9034	0.99536	-10.9402	0.99155	-8.91098	0.99756		0.00439	-0.44593
6.16313	1.86616	-4.26504	1.06172		0.5011	1.05957	-5.25038	1.07104	-4.26504	1.06172		1.88972	1.80782	-10.7159	0.99885		-13.8541	0.99629	-3.91767	0.99397	-8.71591	0.99885		0.00439	-0.44598
6.93986	1.86495	-6.59328	1.06287		-2.60352	1.06068	2.50712	1.07264	-6.59328	1.06287		0.91437	1.8064	-10.3258	1.00016		-8.19702	0.99848	-6.84372	0.99473	-8.32577	1.00016		0.0044	-0.44603
6.55295	1.86368	-6.59425	1.06412		0.10986	1.06205	-12.0389	1.07323	-6.59425	1.06412		-2.40183	1.8046	-10.1307	1.00144		-8.58716	0.99966	-9.18457	0.99559	-8.1307	1.00144		0.0044	-0.44608
7.91149	1.86249	-8.34067	1.06529		4.18077	1.06349	-6.6087	1.07473	-8.34067	1.06529		3.64536	1.80436	-3.69338	1.00377		-5.66111	1.0014	-6.64865	0.99726	-1.69338	1.00377		0.00441	-0.44369
4.42158	1.86108	-6.79014	1.06661		8.83348	1.06495	-8.16049	1.0759	-6.79014	1.06661		-2.20676	1.80213	-13.4469	1.00339		-6.24632	1.00255	-15.4268	0.99705	-11.4469	1.00339		0.00441	-0.44374
5.78012	1.8599	1.54823	1.06824		-1.44666	1.06573	-8.54862	1.07714	1.54823	1.06824		-4.15746	1.80056	-12.4716	1.0048		-10.7329	1.00306	-10.9402	0.99905	-10.4716	1.0048		0.00442	-0.44379
4.8114	1.8586	-4.27089	1.06922		4.56359	1.06725	-15.5308	1.07807	-4.27089	1.06922		0.32916	1.80005	-10.5208	1.00638		-8.00195	1.00476	-8.79443	1.00065	-8.52084	1.00638		0.00442	-0.44384
6.9457	1.85745	-3.69005	1.0705		-0.0925	1.06829	-7.77332	1.07967	-3.69005	1.0705		-0.06098	1.79874	-14.0321	1.00704		-12.8787	1.0052	-9.18457	1.00184	-12.0321	1.00704		0.00443	-0.44389
7.14061	1.85621	-9.12129	1.0715		0.87549	1.06959	-8.16145	1.08091	-9.12129	1.0715		7.54677	1.79876	-11.6913	1.00869		-6.44139	1.00752	-13.086	1.00244	-9.69127	1.00869		0.00443	-0.44394
9.66278	1.85507	-7.7647	1.07282		0.09807	1.0708	-9.90718	1.08208	-7.7647	1.07282		2.86508	1.79673	-12.2765	1.00984		-10.928	1.00802	-11.1353	1.00401	-10.2765	1.00984		0.00444	-0.44399
5.59105	1.85364	-7.76567	1.07407		1.45392	1.07211	-11.6529	1.08325	-7.76567	1.07407		2.47493	1.79541	-14.8124	1.01067		-11.1231	1.00924	-9.18457	1.00559	-12.8124	1.01067		0.00444	-0.44404
7.14353	1.85246	-10.2878	1.0752		8.04596	1.07366	-10.6834	1.08454	-10.2878	1.0752		0.52423	1.79384	-7.98493	1.01305		-14.8294	1.00987	-8.01414	1.00704	-5.98493	1.01305		0.00445	-0.44409
5.593	1.85114	-11.0646	1.07642		-1.65238	1.07447	-6.41692	1.08599	-11.0646	1.07642		5.9862	1.7935	-15.2025	1.0131		-13.2689	1.01138	-10.355	1.00789	-13.2025	1.0131		0.00445	-0.44414
8.11517	1.85	-7.57466	1.07783		2.61246	1.07592	-2.92619	1.0874	-7.57466	1.07783		-0.84126	1.79111	-11.106	1.01503		-13.2689	1.01263	-8.40428	1.00947	-9.10605	1.01503		0.00446	-0.44419
8.8919	1.84879	-12.2302	1.07886		-2.43149	1.07694	-0.98699	1.08873	-12.2302	1.07886		-4.35253	1.78927	-9.74056	1.01651		-11.7083	1.01414	-9.18457	1.01059	-7.74056	1.01651		0.00446	-0.44424
5.9838	1.8474	-4.27965	1.08048		-4.3725	1.0781	-13.3996	1.08942	-4.27965	1.08048		1.10944	1.78893	-12.4716	1.01731		-5.85618	1.01637	-12.1106	1.01135	-10.4716	1.01731		0.00447	-0.44429
8.89385	1.84629	-14.1715	1.08128		1.63774	1.07962	-7.77549	1.09093	-14.1715	1.08128		2.86508	1.78798	-12.8617	1.01849		-7.0266	1.01743	-5.6733	1.01368	-10.8617	1.01849		0.00447	-0.44434
7.92513	1.84499	-7.19068	1.08284		-2.43654	1.08069	-8.74545	1.09213	-7.19068	1.08284		0.52423	1.78634	-8.96028	1.02039		-11.5132	1.01793	-4.89302	1.01506	-6.96028	1.02039		0.00448	-0.44439
7.34429	1.84372	-5.64015	1.08417		-1.08069	1.082	-1.76373	1.0937	-5.64015	1.08417		0.32916	1.78505	-6.8145	1.022		-12.0984	1.01908	-7.624	1.01585	-4.8145	1.022		0.00448	-0.44444
11.224	1.84264	-5.64112	1.08542		-0.88844	1.08326	-5.83678	1.09477	-5.64112	1.08542		1.30451	1.78397	-2.9131	1.0239		-14.0491	1.02001	-2.94231	1.01788	-0.9131	1.0239		0.00449	-0.44449
10.6432	1.84137	-8.7451	1.08653		-0.50226	1.08453	-9.328	1.09586	-8.7451	1.08653		3.84043	1.78314	-11.106	1.02378		-10.928	1.02178	-5.6733	1.01868	-9.10605	1.02378		0.00449	-0.44454
9.67447	1.84007	-0.60067	1.08815		1.04752	1.08585	-4.86754	1.09731	-0.60067	1.08815		2.47493	1.78166	-5.44901	1.02598		-8.00195	1.02351	-9.57471	1.01928	-3.44901	1.02598		0.0045	-0.44459
9.86938	1.83883	-7.58342	1.08908		4.3427	1.08725	-7.97088	1.09842	-7.58342	1.08908		6.76648	1.78113	-5.25394	1.02726		-3.12519	1.02558	-12.3057	1.02007	-3.25394	1.02726		0.0045	-0.44464
8.51279	1.83752	-8.16621	1.0903		3.75921	1.08848	-6.80746	1.09972	-8.16621	1.0903		1.69465	1.77903	-6.22929	1.02835		-9.95266	1.02569	-7.03879	1.0222	-4.22929	1.02835		0.00451	-0.44469
10.2592	1.83635	-10.6884	1.09144		-3.61193	1.08939	-2.347	1.10118	-10.6884	1.09144		-4.15746	1.77681	-11.3011	1.02875		-7.61181	1.02733	-7.23386	1.02342	-9.30113	1.02875		0.00451	-0.44232
9.29049	1.83505	-13.4045	1.09257		-2.45002	1.09069	-7.77766	1.10218	-13.4045	1.09257		4.42564	1.77699	-10.3258	1.03016		-4.29561	1.02913	-4.50288	1.02512	-8.32577	1.03016		0.00452	-0.44237
9.09752	1.83379	-3.32068	1.09427		-1.09417	1.09201	-7.7779	1.10343	-3.32068	1.09427		1.30451	1.77522	-10.3258	1.03142		-10.7329	1.02931	-5.47823	1.02621	-8.32577	1.03142		0.00452	-0.44242
6.96518	1.83245	-8.36405	1.0953		0.64954	1.09334	-10.2994	1.10457	-8.36405	1.0953		0.52423	1.77384	-12.6666	1.03227		-4.68576	1.03157	-7.42893	1.02714	-10.6666	1.03227		0.00453	-0.44247
11.2328	1.83139	-13.4074	1.09632		1.81146	1.09464	0.56118	1.10631	-13.4074	1.09632		8.52212	1.77392	-7.39972	1.0344		-8.19702	1.03223	-8.01414	1.02829	-5.39972	1.0344		0.00453	-0.44252
2.31261	1.82974	-9.9175	1.09773		-0.51743	1.09578	-4.48158	1.10733	-9.9175	1.09773		1.30451	1.77147	-11.106	1.03503		-8.58716	1.03342	-11.1353	1.02902	-9.10605	1.03503		0.00454	-0.44256
6.9681	1.8287	-9.72453	1.09898		4.91102	1.09728	-11.8517	1.10825	-9.72453	1.09898		-2.5969	1.76956	-4.66873	1.03736		-13.4639	1.03385	-10.355	1.0304	-2.66873	1.03736		0.00454	-0.44261
8.1327	1.8275	-5.26493	1.10044		0.83674	1.09834	-8.74882	1.10964	-5.26493	1.10044		0.52423	1.76883	-5.83915	1.03841		-10.928	1.03553	-7.03879	1.0322	-3.83915	1.03841		0.00455	-0.44509
7.16398	1.82621	-9.72648	1.10149		1.22292	1.09961	-3.70653	1.11112	-9.72648	1.10149		-0.25605	1.76745	-9.93563	1.03898		-8.78223	1.03713	-9.18457	1.03309	-7.93563	1.03898		0.00455	-0.44514
7.74677	1.82498	-10.1153	1.10272		1.80303	1.10089	-0.02185	1.11253	-10.1153	1.10272		-0.64619	1.76614	-15.2025	1.03935		-6.05125	1.03884	-2.16203	1.03551	-13.2025	1.03935		0.00456	-0.44519
7.94168	1.82374	-10.6981	1.10394		4.90428	1.10228	-6.03433	1.11351	-10.6981	1.10394		4.81578	1.7658	-12.4716	1.04106		-7.0266	1.03993	-4.89302	1.03631	-10.4716	1.04106		0.00456	-0.44524
10.4639	1.82261	-14.5779	1.10502		6.64799	1.10361	-8.16795	1.11467	-14.5779	1.10502		-1.62155	1.76348	-12.0814	1.04237		-8.39209	1.04095	-2.55217	1.03795	-10.0814	1.04237		0.00457	-0.44529
7.16788	1.82121	-15.1607	1.10624		0.05258	1.10456	-10.8834	1.11579	-15.1607	1.10624		3.84043	1.76314	-9.93563	1.04398		-6.24632	1.04256	-2.16203	1.03926	-7.93563	1.04398		0.00457	-0.44534
9.88399	1.82008	-12.4465	1.10761		-0.14304	1.1058	-1.7683	1.11746	-12.4465	1.10761		6.18127	1.76228	-7.78986	1.04559		-2.93012	1.04436	-7.03879	1.0397	-5.78986	1.04559		0.00458	-0.44539
12.0183	1.81893	-11.4778	1.10891		-2.85979	1.10693	-3.51403	1.11863	-11.4778	1.10891		0.32916	1.76005	-9.93563	1.04648		-3.7104	1.04548	-7.624	1.04085	-7.93563	1.04648		0.00458	-0.44544
8.72231	1.81753	-8.56967	1.11029		-2.08574	1.10822	-6.81131	1.11973	-8.56967	1.11029		2.27986	1.75913	-14.8124	1.04692		-6.24632	1.04631	-6.25851	1.04233	-12.8124	1.04692		0.00459	-0.44549
9.49903	1.81631	-8.57065	1.11154		2.95484	1.1097	-8.94493	1.12088	-8.57065	1.11154		0.13409	1.75752	-8.96028	1.04915		-7.61181	1.04733	-11.9155	1.04264	-6.96028	1.04915		0.00459	-0.44554
5.62124	1.81488	-6.4383	1.11289		1.78955	1.11089	-5.45419	1.12229	-6.4383	1.11289		5.9862	1.75724	-11.3011	1.05		-7.22167	1.04865	-8.59936	1.04444	-9.30113	1.05		0.0046	-0.44559
4.84646	1.8136	-13.2271	1.11383		1.01214	1.11211	-10.8848	1.12329	-13.2271	1.11383		4.0355	1.75567	-5.83915	1.05217		-7.22167	1.0499	-10.7451	1.04533	-3.83915	1.05217		0.0046	-0.44564
6.205	1.81241	-14.1978	1.11504		-3.06214	1.11317	-8.36382	1.12466	-14.1978	1.11504		3.45029	1.75432	-10.7159	1.0526		-8.00195	1.05102	-6.25851	1.04733	-8.71591	1.0526		0.00461	-0.44568
8.3393	1.81126	-13.0351	1.11634		6.63283	1.11486	-8.55801	1.1259	-13.0351	1.11634		2.47493	1.75291	-5.83915	1.05467		-8.00195	1.05227	-5.6733	1.04868	-3.83915	1.05467		0.00461	-0.44573
10.6675	1.81011	-15.3634	1.11748		-6.16844	1.11553	-3.12783	1.1274	-15.3634	1.11748		2.86508	1.75172	-4.27859	1.05618		-4.68576	1.05407	-9.18457	1.04935	-2.27859	1.05618		0.00462	-0.44824
7.37156	1.80871	-16.1401	1.1187		-0.93393	1.11702	-6.23117	1.12851	-16.1401	1.1187		0.52423	1.75008	-6.42436	1.05707		-3.32026	1.05555	-9.18457	1.05059	-4.42436	1.05707		0.00462	-0.44829
4.07558	1.80731	-7.80171	1.12033		-0.35382	1.1183	-8.55873	1.12965	-7.80171	1.12033		1.30451	1.74896	-6.8145	1.05825		-6.63646	1.05624	-8.20921	1.05201	-4.8145	1.05825		0.00463	-0.44834
8.73107	1.80627	-16.9178	1.12117		-1.5191	1.1195	-6.81348	1.13098	-16.9178	1.12117		-2.5969	1.74706	-13.0568	1.05846		-3.32026	1.05805	-4.89302	1.05381	-11.0568	1.05846		0.00463	-0.44839
5.62903	1.80488	-11.8764	1.12264		8.3698	1.1212	-14.5715	1.13188	-11.8764	1.12264		1.30451	1.74646	-9.35042	1.06033		-9.56252	1.05826	-5.08809	1.05503	-7.35042	1.06033		0.00464	-0.44844
9.89665	1.80383	-8.58039	1.12404		1.58046	1.12214	-11.6625	1.13326	-8.58039	1.12404		7.93691	1.74632	-10.911	1.06132		-4.88082	1.06029	-2.94231	1.05664	-8.91098	1.06132		0.00464	-0.44849
8.54005	1.80252	-10.7147	1.1252		-2.88169	1.12319	-10.6931	1.13456	-10.7147	1.1252		2.86508	1.74422	-8.57014	1.06296		-1.7597	1.06206	-0.01626	1.05837	-6.57014	1.06296		0.00465	-0.44608
6.98952	1.8012	-13.6247	1.12632		13.0191	1.12516	-6.42655	1.136	-13.6247	1.12632		0.7193	1.74262	-9.15535	1.06411		-2.93012	1.06311	-5.08809	1.05878	-7.15535	1.06411		0.00465	-0.44613
6.79656	1.79994	-8.97119	1.12778		1.96327	1.12591	-10.6936	1.13706	-8.97119	1.12778		2.47493	1.74166	-5.64408	1.06595		-4.29561	1.06414	-7.23386	1.05967	-3.64408	1.06595		0.00466	-0.44864
8.54298	1.79877	-13.4327	1.12883		4.87058	1.12729	-8.9483	1.13839	-13.4327	1.12883		1.69465	1.74028	-7.39972	1.06691		-4.88082	1.06529	-6.06344	1.06112	-5.39972	1.06691		0.00466	-0.44869
6.41063	1.79742	-10.9125	1.13019		5.64463	1.12857	-7.78488	1.13969	-10.9125	1.13019		6.76648	1.73987	-8.37507	1.06799		-9.17238	1.06582	-7.624	1.06211	-6.37507	1.06799		0.00467	-0.44874
9.51461	1.79631	-12.0771	1.13139		0.01888	1.12957	-11.664	1.14076	-12.0771	1.13139		1.88972	1.73781	-6.22929	1.0696		-10.5379	1.06685	-14.0613	1.06228	-4.22929	1.0696		0.00467	-0.44879
10.8732	1.79512	-12.6599	1.13261		2.73226	1.13094	-7.39748	1.14221	-12.6599	1.13261		8.52212	1.73767	-9.54549	1.0703		-7.61181	1.06858	-2.16203	1.06552	-7.54549	1.0703		0.00468	-0.44884
10.6802	1.79386	-20.4184	1.13351		4.08811	1.13225	-7.7856	1.14344	-20.4184	1.13351		2.27986	1.73537	-11.106	1.07129		-2.73505	1.07065	-2.55217	1.0667	-9.10605	1.07129		0.00468	-0.44889
7.77209	1.79248	-22.3588	1.13467		5.05609	1.13355	-6.04035	1.14477	-22.3588	1.13467		4.0355	1.73442	-9.54549	1.0728		-6.83153	1.07121	-6.06344	1.06737	-7.54549	1.0728		0.00469	-0.44894
1.95492	1.79097	-17.8992	1.13613		-3.09078	1.13443	-12.4407	1.14573	-17.8992	1.13613		4.0355	1.73317	-11.8863	1.07366		-6.24632	1.07256	-4.89302	1.06881	-9.88634	1.07366		0.00469	-0.44899
10.1013	1.79009	-15.7668	1.13747		0.59226	1.13585	-11.4712	1.14702	-15.7668	1.13747		1.30451	1.73146	-9.15535	1.07536		-8.9773	1.07336	-8.20921	1.06951	-7.15535	1.07536		0.0047	-0.44904
9.13258	1.78879	-24.1071	1.13834		0.59058	1.1371	-9.53206	1.14836	-24.1071	1.13834		6.37634	1.73106	-8.57014	1.07671		-9.95266	1.07444	-4.69795	1.07134	-6.57014	1.07671		0.0047	-0.44909
7.38811	1.78746	-21.199	1.13973		7.95835	1.13868	-3.13217	1.1499	-21.199	1.13973		2.27986	1.72913	-14.4223	1.07699		-5.85618	1.07638	-7.03879	1.0722	-12.4223	1.07699		0.00471	-0.44914
4.48001	1.78608	-19.2606	1.14107		3.10834	1.13971	-11.472	1.15078	-19.2606	1.14107		2.08479	1.72784	-9.74056	1.07902		-8.39209	1.0772	-1.57682	1.07437	-7.74056	1.07902		0.00471	-0.44673
9.1355	1.78504	-20.6192	1.14225		0.00372	1.14082	-6.23574	1.15226	-20.6192	1.14225		-1.42647	1.72601	-11.8863	1.07991		-9.36745	1.07829	-8.40428	1.07448	-9.88634	1.07991		0.00472	-0.44678
8.55466	1.78376	-20.8141	1.1435		1.74744	1.14215	-7.2057	1.15347	-20.8141	1.1435		0.91437	1.72515	-7.20465	1.08194		-9.56252	1.07951	-4.50288	1.07638	-5.20465	1.08194		0.00472	-0.44683
11.0768	1.78263	-14.609	1.14503		0.00035293	1.14332	-8.17566	1.15468	-14.609	1.14503		5.20592	1.72461	-9.93563	1.08274		-0.3942	1.08229	-3.91767	1.07773	-7.93563	1.08274		0.00473	-0.44688
8.75055	1.78127	-15.7736	1.14623		-3.49213	1.14441	-8.75773	1.1559	-15.7736	1.14623		4.0355	1.72317	-7.98493	1.08431		-1.95477	1.08328	-10.355	1.0779	-5.98493	1.08431		0.00473	-0.44693
6.23033	1.77991	-11.508	1.14767		1.35452	1.14588	-7.78825	1.15719	-11.508	1.14767		0.91437	1.7214	-6.22929	1.08585		-6.63646	1.08375	-4.69795	1.0801	-4.22929	1.08585		0.00474	-0.44698
7.97674	1.77874	-19.4604	1.14856		-0.39257	1.14706	-8.56427	1.15841	-19.4604	1.14856		0.32916	1.72005	-5.64408	1.0872		-6.44139	1.08503	-1.77189	1.08183	-3.64408	1.0872		0.00474	-0.44703
8.36559	1.77751	-22.1765	1.14969		5.61768	1.14858	-7.01296	1.15973	-22.1765	1.14969		-0.84126	1.7186	-6.61943	1.08829		-6.63646	1.08625	-2.74724	1.08292	-4.61943	1.08829		0.00475	-0.44708
10.112	1.77634	-16.1654	1.15121		2.31913	1.14968	-7.98292	1.16094	-16.1654	1.15121		5.20592	1.71836	-7.00958	1.08947		-5.85618	1.08763	-2.94231	1.08414	-5.00958	1.08947		0.00475	-0.44713
8.94936	1.77503	-14.0331	1.15256		-0.78549	1.15079	-9.72865	1.16211	-14.0331	1.15256		2.86508	1.71672	-8.57014	1.09046		-5.27097	1.08898	-1.77189	1.08558	-6.57014	1.09046		0.00476	-0.44718
7.20489	1.7737	-17.9128	1.15363		4.64296	1.15229	-12.638	1.16323	-17.9128	1.15363		1.30451	1.71521	-5.83915	1.09217		-4.68576	1.09032	-4.50288	1.08638	-3.83915	1.09217		0.00476	-0.4497
7.20586	1.77245	-19.8531	1.15479		0.95654	1.15337	-8.95336	1.16464	-19.8531	1.15479		-2.5969	1.71331	-4.08352	1.09371		-8.58716	1.09092	-7.42893	1.08714	-2.08352	1.09371		0.00477	-0.44975
10.8917	1.77137	-20.4359	1.15602		1.73059	1.15465	-8.17782	1.16593	-20.4359	1.15602		2.08479	1.71284	0.79324	1.09577		-10.1477	1.09191	-3.91767	1.08898	2.79324	1.09577		0.00477	-0.44733
2.74723	1.76975	-24.7036	1.15707		1.7289	1.1559	-6.23863	1.16727	-24.7036	1.15707		1.69465	1.71153	-1.5476	1.09664		-8.19702	1.09349	-0.60147	1.09078	0.4524	1.09664		0.00478	-0.44738
10.5057	1.76885	-21.4076	1.15847		3.66655	1.15724	-11.2814	1.16829	-21.4076	1.15847		1.88972	1.71031	-6.22929	1.09711		-7.0266	1.09493	-4.69795	1.09135	-4.22929	1.09711		0.00478	-0.44743
14.7733	1.7678	-21.9904	1.1597		0.75587	1.15836	-5.07545	1.16982	-21.9904	1.1597		-1.42647	1.70851	-7.20465	1.09819		-1.17449	1.09716	-5.47823	1.09247	-5.20465	1.09819		0.00479	-0.44748
7.79254	1.76623	-21.9914	1.16095		1.72385	1.15966	-1.39077	1.17124	-21.9914	1.16095		1.30451	1.70771	-7.20465	1.09944		-3.32026	1.09805	5.44572	1.09554	-5.20465	1.09944		0.00479	-0.44753
9.92684	1.76508	-21.7984	1.16221		5.79476	1.16109	-11.4761	1.17203	-21.7984	1.16221		-1.03633	1.70607	-4.27859	1.10118		-4.88082	1.09904	-2.74724	1.09542	-2.27859	1.10118		0.0048	-0.44758
6.24299	1.76366	-27.2296	1.16321		5.79308	1.16234	-10.5066	1.17333	-27.2296	1.16321		3.45029	1.70557	-6.03422	1.10214		-2.34491	1.10071	-6.45358	1.09605	-4.03422	1.10214		0.0048	-0.44763
11.2864	1.76264	-27.4245	1.16445		-4.29313	1.16313	-7.59768	1.17471	-27.4245	1.16445		-1.2314	1.70354	-4.27859	1.10368		-0.00406	1.10235	-4.89302	1.09756	-2.27859	1.10368		0.00481	-0.44768
9.54188	1.76131	-23.3528	1.16589		4.62611	1.16479	-12.0586	1.17576	-23.3528	1.16589		1.69465	1.70278	-4.47366	1.1049		-3.51533	1.10302	-8.01414	1.0983	-2.47366	1.1049		0.00481	-0.44773
7.02166	1.75994	-25.2932	1.16705		-2.16324	1.16573	-5.27084	1.17731	-25.2932	1.16705		4.23057	1.70195	-3.88845	1.10625		-7.80688	1.10355	-5.47823	1.09997	-1.88845	1.10625		0.00482	-0.44778
11.4832	1.7589	-28.5911	1.16815		6.56207	1.16738	-13.0288	1.17821	-28.5911	1.16815		2.47493	1.70041	-9.74056	1.10652		-0.3942	1.10604	-3.91767	1.10148	-7.74056	1.10652		0.00482	-0.44783
6.63573	1.75743	-26.2648	1.16951		-3.13627	1.16819	-11.2836	1.17954	-26.2648	1.16951		-2.5969	1.69831	-5.05887	1.10855		-2.73505	1.1069	-4.30781	1.10266	-3.05887	1.10855		0.00483	-0.44788
10.3215	1.75634	-14.4355	1.17129		2.4861	1.16969	-15.5506	1.1806	-14.4355	1.17129		-1.03633	1.69732	-6.03422	1.10964		-6.83153	1.10747	-7.03879	1.10346	-4.03422	1.10964		0.00483	-0.44793
13.2316	1.75523	-26.4607	1.172		6.16915	1.17111	-13.0295	1.18196	-26.4607	1.172		-1.81662	1.69594	-7.78986	1.1106		-7.0266	1.10868	0.56896	1.10598	-5.78986	1.1106		0.00484	-0.44798
8.77197	1.75377	-28.595	1.17315		-4.88673	1.17186	-8.76302	1.18341	-28.595	1.17315		-2.5969	1.69456	-3.49831	1.11256		-4.88082	1.11029	0.76403	1.10726	-1.49831	1.11256		0.00484	-0.44803
7.22144	1.75245	-28.596	1.1744		2.09318	1.17343	-11.2845	1.18454	-28.596	1.1744		-1.62155	1.69347	-3.49831	1.11381		-6.63646	1.11125	1.34924	1.10861	-1.49831	1.11381		0.00485	-0.44808
6.6406	1.75118	-30.5363	1.17556		-4.89009	1.17436	-11.2848	1.18579	-30.5363	1.17556		3.64536	1.6931	-3.10817	1.11513		-3.7104	1.11299	1.54431	1.10989	-1.10817	1.11513		0.00485	-0.44813
5.28401	1.74986	-30.5373	1.17681		-0.62525	1.1758	-3.91516	1.18738	-30.5373	1.17681		3.25522	1.69178	-6.22929	1.11586		-9.36745	1.11329	-2.16203	1.11052	-4.22929	1.11586		0.00486	-0.44818
9.55162	1.74881	-30.5383	1.17806		-3.53593	1.17692	-12.6428	1.18823	-30.5383	1.17806		2.08479	1.69034	-8.18	1.11678		-3.12519	1.11559	-1.18668	1.11193	-6.18	1.11678		0.00486	-0.44823
5.86777	1.74739	-22.5878	1.17968		2.08644	1.17843	-17.6856	1.18925	-22.5878	1.17968		0.32916	1.6888	0.59817	1.1195		-5.46604	1.11644	1.34924	1.11361	2.59817	1.1195		0.00487	-0.44828
10.3293	1.74634	-21.6191	1.18097		-1.2121	1.17953	-15.7464	1.19059	-21.6191	1.18097		2.27986	1.68787	-4.8638	1.11983		-3.51533	1.11802	-1.18668	1.11443	-2.8638	1.11983		0.00487	-0.44833
10.1364	1.74508	-26.8564	1.18198		0.91948	1.18088	-16.1346	1.19182	-26.8564	1.18198		1.30451	1.68646	0.98831	1.12206		-2.34491	1.11947	0.76403	1.11601	2.98831	1.12206		0.00488	-0.44838
11.6888	1.7439	-22.2028	1.18344		-4.3184	1.18189	-11.0923	1.1933	-22.2028	1.18344		2.27986	1.68537	0.79324	1.12328		-7.22167	1.1199	-3.13738	1.11661	2.79324	1.12328		0.00488	-0.44843
10.5262	1.7426	-17.9371	1.18489		1.88577	1.18342	-7.60153	1.19471	-17.9371	1.18489		3.64536	1.68435	-1.5476	1.12414		-4.29561	1.12164	-3.33245	1.11783	0.4524	1.12414		0.00489	-0.44848
15.5695	1.74158	-19.8775	1.18605		-3.35211	1.18443	-12.0625	1.19576	-19.8775	1.18605		-1.2314	1.68229	0.4031	1.12571		-0.97942	1.12344	1.15417	1.11983	2.4031	1.12571		0.00489	-0.44853
6.06755	1.7399	-16.1937	1.18747		4.01567	1.18602	-16.7173	1.1968	-16.1937	1.18747		7.54677	1.6825	-1.15746	1.1267		-4.10054	1.12417	-7.23386	1.11968	0.84254	1.1267		0.0049	-0.44858
7.03822	1.73869	-24.1461	1.18836		-6.07054	1.18681	-18.851	1.19795	-24.1461	1.18836		2.08479	1.68034	0.20803	1.12818		-1.36956	1.12588	-0.79654	1.122	2.20803	1.12818		0.0049	-0.44863
6.0695	1.7374	-18.135	1.18988		5.1759	1.18857	-14.0026	1.19942	-18.135	1.18988		4.62071	1.67951	-1.15746	1.1292		-2.93012	1.12687	-3.13738	1.12286	0.84254	1.1292		0.00491	-0.44868
4.13109	1.73606	-26.6692	1.19074		1.29555	1.18965	-11.8695	1.20077	-26.6692	1.19074		1.30451	1.67771	-4.47366	1.1299		-5.85618	1.12763	-8.01414	1.1233	-2.47366	1.1299		0.00491	-0.44873
9.17446	1.73504	-27.6399	1.19195		5.75433	1.1911	-16.3304	1.20182	-27.6399	1.19195		3.84043	1.67688	0.59817	1.132		-2.53998	1.12943	-3.72259	1.12526	2.59817	1.132		0.00492	-0.44878
6.07242	1.73365	-26.2833	1.19326		5.17084	1.19232	-10.5124	1.20333	-26.2833	1.19326		0.91437	1.67514	1.37845	1.13338		-1.36956	1.13088	1.54431	1.12739	3.37845	1.13338		0.00492	-0.44883
8.59459	1.73251	-23.3752	1.19465		4.00556	1.19352	-16.5249	1.20431	-23.3752	1.19465		3.64536	1.67435	-3.49831	1.13381		-0.3942	1.13229	-8.20921	1.12702	-1.49831	1.13381		0.00493	-0.44888
9.75919	1.73131	-21.6307	1.19598		-2.78379	1.19446	-14.1978	1.20567	-21.6307	1.19598		5.20592	1.67336	-1.15746	1.13545		-5.66111	1.13266	-1.77189	1.12934	0.84254	1.13545		0.00493	-0.44893
10.7299	1.73011	-25.8984	1.19703		-3.5612	1.19568	-13.0343	1.20697	-25.8984	1.19703		3.84043	1.67188	-4.66873	1.13612		-3.7104	1.13424	-0.79654	1.13075	-2.66873	1.13612		0.00494	-0.44898
6.27025	1.72866	-23.5721	1.19839		4.00051	1.19727	-15.7498	1.2081	-23.5721	1.19839		-0.06098	1.66998	-0.76732	1.13802		-10.928	1.13429	-7.42893	1.1309	1.23268	1.13802		0.00494	-0.44903
6.85304	1.72743	-35.0154	1.19912		6.51995	1.19864	-11.8712	1.20952	-35.0154	1.19912		3.84043	1.66938	-0.57225	1.1393		-6.05125	1.13635	-3.91767	1.13273	1.42775	1.1393		0.00495	-0.44908
9.95703	1.72632	-25.7073	1.20079		-7.44492	1.19925	-18.2715	1.21048	-25.7073	1.20079		1.69465	1.66777	-4.27859	1.13993		-4.49068	1.13786	-5.08809	1.13379	-2.27859	1.13993		0.00495	-0.44913
6.27318	1.72491	-32.884	1.20171		1.47432	1.20091	-20.4052	1.21164	-32.884	1.20171		3.45029	1.66682	2.74395	1.14236		-5.27097	1.13898	-2.3571	1.13549	4.74395	1.14236		0.00496	-0.44918
10.5408	1.72385	-29.0062	1.20314		3.41197	1.20225	-23.8964	1.21273	-29.0062	1.20314		1.10944	1.66518	0.79324	1.14328		-1.56463	1.14085	0.17881	1.13716	2.79324	1.14328		0.00496	-0.44923
5.49937	1.72237	-28.4254	1.20442		0.11342	1.20335	-20.9875	1.21411	-28.4254	1.20442		-0.64619	1.66363	0.20803	1.14443		1.5565	1.14262	-1.18668	1.13819	2.20803	1.14443		0.00497	-0.44928
4.53065	1.72108	-32.8869	1.20547		1.85713	1.20468	-12.8421	1.21573	-32.8869	1.20547		2.27986	1.66287	-3.49831	1.14506		0.38608	1.14367	-0.79654	1.1395	-1.49831	1.14506		0.00497	-0.44933
9.76796	1.72006	-26.8758	1.20699		0.88578	1.20588	-16.7212	1.2168	-26.8758	1.20699		0.52423	1.66133	-2.52295	1.14648		-3.90547	1.14421	0.37389	1.14095	-0.52295	1.14648		0.00498	-0.44938
9.38106	1.7188	-30.7556	1.20806		0.49623	1.20711	-21.1821	1.21785	-30.7556	1.20806		0.32916	1.66005	-4.66873	1.14737		-3.90547	1.14546	1.34924	1.14236	-2.66873	1.14737		0.00498	-0.44943
10.1578	1.71758	-32.6959	1.20923		0.10668	1.20835	-23.5097	1.219	-32.6959	1.20923		1.88972	1.65905	-2.9131	1.14891		-0.3942	1.14729	-4.69795	1.1426	-0.9131	1.14891		0.00499	-0.44948
11.1285	1.71638	-32.309	1.21049		4.17759	1.20978	-19.6311	1.22042	-32.309	1.21049		6.18127	1.65852	-0.37718	1.15059		-5.85618	1.14763	-3.33245	1.14408	1.62282	1.15059		0.00499	-0.44953
8.60822	1.71501	-33.4736	1.21169		0.49118	1.21087	-20.601	1.22163	-33.4736	1.21169		5.9862	1.65724	-2.32788	1.15151		-5.27097	1.14898	-3.13738	1.14536	-0.32788	1.15151		0.005	-0.44958
7.25163	1.7137	-31.3413	1.21304		3.98029	1.21228	-17.4982	1.22302	-31.3413	1.21304		6.18127	1.65602	-0.76732	1.15302		-2.34491	1.15072	-1.57682	1.14687	1.23268	1.15302		0.005	-0.44963
9.38593	1.71255	-31.3423	1.21429		-1.83939	1.21326	-20.0197	1.22416	-31.3423	1.21429		-0.06098	1.65373	-0.18211	1.15437		-1.36956	1.15213	2.71473	1.14884	1.81789	1.15437		0.00501	-0.44723
12.296	1.71143	-29.5978	1.21562		-4.75007	1.21438	-22.7351	1.22528	-29.5978	1.21562		2.86508	1.65297	-0.18211	1.15562		-5.66111	1.15267	-2.74724	1.14918	1.81789	1.15562		0.00501	-0.44728
7.83637	1.70997	-32.7018	1.21673		1.06624	1.21589	-19.4383	1.22668	-32.7018	1.21673		-0.45112	1.65116	-0.96239	1.15674		-6.24632	1.15382	3.88515	1.15153	1.03761	1.15674		0.00502	-0.44732
7.44947	1.70871	-35.224	1.21786		4.16748	1.21729	-15.5597	1.22811	-35.224	1.21786		1.30451	1.65021	1.37845	1.15838		-1.95477	1.15578	1.34924	1.15236	3.37845	1.15838		0.00502	-0.44737
6.86862	1.70743	-28.825	1.2194		-1.26433	1.21829	-26.4208	1.22887	-28.825	1.2194		-0.25605	1.6487	-2.71803	1.15895		-2.73505	1.1569	4.66544	1.15416	-0.71803	1.15895		0.00503	-0.44742
9.97261	1.70632	-35.8077	1.22034		3.00051	1.21973	-18.0815	1.2305	-35.8077	1.22034		4.81578	1.64829	-5.44901	1.15974		-3.7104	1.15799	3.49501	1.15522	-3.44901	1.15974		0.00503	-0.44747
8.80995	1.70502	-17.1906	1.22243		-2.81917	1.22072	-22.3484	1.23155	-17.1906	1.22243		2.08479	1.64659	-4.47366	1.16115		-0.78435	1.15973	-3.33245	1.15533	-2.47366	1.16115		0.00504	-0.44752
9.78062	1.70381	-17.9673	1.22365		0.28208	1.22211	-3.53618	1.23366	-17.9673	1.22365		2.86508	1.64547	-0.96239	1.16299		-4.49068	1.16036	-2.74724	1.15668	1.03761	1.16299		0.00504	-0.44757
8.61796	1.70251	-19.7138	1.22482		-0.3014	1.22333	-10.9063	1.23457	-19.7138	1.22482		4.62071	1.64451	-4.8638	1.16359		-2.14984	1.162	3.29994	1.15894	-2.8638	1.16359		0.00505	-0.44762
10.9462	1.70137	-18.3572	1.22613		0.66658	1.22463	-7.99736	1.23596	-18.3572	1.22613		1.88972	1.6428	-1.74267	1.16536		-3.7104	1.16299	5.83586	1.16061	0.25733	1.16536		0.00505	-0.44767
6.09871	1.6999	-21.4612	1.22724		-4.5713	1.22564	-9.16126	1.23715	-21.4612	1.22724		-0.84126	1.6411	0.20803	1.16694		3.31213	1.16541	5.25065	1.16176	2.20803	1.16694		0.00506	-0.44772
11.53	1.69889	-13.3167	1.22886		-3.40939	1.22694	-13.0404	1.23823	-13.3167	1.22886		2.27986	1.64037	-2.32788	1.16776		-4.29561	1.16539	1.34924	1.16236	-0.32788	1.16776		0.00506	-0.44777
8.42792	1.6975	-19.3298	1.22984		6.47952	1.22864	-8.19203	1.2397	-19.3298	1.22984		4.81578	1.63954	0.98831	1.16957		-3.7104	1.16674	2.12952	1.16374	2.98831	1.16957		0.00507	-0.44782
11.144	1.69637	-19.7186	1.23107		4.73244	1.22981	-8.38621	1.24094	-19.7186	1.23107		1.30451	1.63771	0.20803	1.17069		0.77622	1.16874	6.81121	1.16577	2.20803	1.17069		0.00507	-0.44787
8.62381	1.69501	-12.35	1.23266		-3.22051	1.2307	-6.83491	1.24226	-12.35	1.23266		1.30451	1.63646	-2.32788	1.17151		-2.93012	1.16937	2.71473	1.16634	-0.32788	1.17151		0.00508	-0.44792
6.6854	1.69367	-19.1388	1.2336		2.20794	1.2322	-1.01685	1.24378	-19.1388	1.2336		6.18127	1.63602	-0.96239	1.17299		-3.32026	1.17056	3.49501	1.16772	1.03761	1.17299		0.00508	-0.44797
9.59544	1.69255	-22.6306	1.23469		5.30918	1.23359	-13.0416	1.24448	-22.6306	1.23469		1.49958	1.63399	-1.35253	1.17418		2.33678	1.17275	2.9098	1.16887	0.64747	1.17418		0.00509	-0.44802
6.88128	1.69118	-24.7649	1.23584		4.1439	1.23479	-10.1327	1.24586	-24.7649	1.23584		5.79113	1.63345	-2.13281	1.1753		2.72692	1.17407	2.51966	1.17006	-0.13281	1.1753		0.00509	-0.44807
13.4762	1.69023	-26.8992	1.237		-2.45152	1.23574	-4.50855	1.24737	-26.8992	1.237		7.15663	1.63243	-2.13281	1.17655		-2.73505	1.17441	1.34924	1.17111	-0.13281	1.17655		0.0051	-0.44812
8.62868	1.68876	-19.3366	1.23859		-4.1986	1.23691	-8.38766	1.24844	-19.3366	1.23859		3.06015	1.6305	-3.49831	1.17757		-0.3942	1.17605	-1.57682	1.17188	-1.49831	1.17757		0.0051	-0.44817
7.27208	1.68745	-20.8891	1.23977		2.78131	1.23848	-7.22424	1.24974	-20.8891	1.23977		-1.62155	1.62847	-0.96239	1.17924		-2.73505	1.17691	-2.16203	1.17303	1.03761	1.17924		0.00511	-0.44822
6.4973	1.68616	-19.3386	1.24109		3.55536	1.23976	-8.77602	1.25092	-19.3386	1.24109		2.27986	1.62787	-1.35253	1.18043		0.58115	1.17871	-2.74724	1.17418	0.64747	1.18043		0.00511	-0.44827
9.79523	1.68506	-25.7395	1.24205		-0.13106	1.24085	-12.6551	1.252	-25.7395	1.24205		5.79113	1.6272	-1.35253	1.18168		-4.49068	1.17911	5.05558	1.17673	0.64747	1.18168		0.00512	-0.44832
9.99014	1.68382	-18.9526	1.24361		0.83693	1.24214	-11.2978	1.25331	-18.9526	1.24361		4.81578	1.62579	-2.71803	1.1827		-0.58928	1.18101	3.29994	1.17769	-0.71803	1.1827		0.00512	-0.44837
7.27598	1.68245	-20.3112	1.2448		-2.65556	1.24323	-11.8798	1.25453	-20.3112	1.2448		4.42564	1.62448	-1.35253	1.18418		1.5565	1.18262	1.15417	1.17858	0.64747	1.18418		0.00513	-0.44842
13.483	1.68148	-27.4879	1.24572		-3.82084	1.24443	-5.28601	1.25608	-27.4879	1.24572		2.47493	1.6229	1.18338	1.18585		-1.7597	1.18332	1.93445	1.17996	3.18338	1.18585		0.00513	-0.44847
10.187	1.68008	-19.9252	1.24732		-3.04679	1.24572	-9.94089	1.25712	-19.9252	1.24732		5.79113	1.6222	3.32916	1.18746		-0.19913	1.18483	0.9591	1.18105	5.32916	1.18746		0.00514	-0.44852
5.53346	1.67862	-31.5625	1.24804		-6.92714	1.24679	-15.1776	1.25813	-31.5625	1.24804		-0.45112	1.61991	-4.66873	1.18737		-0.3942	1.18605	0.76403	1.18227	-2.66873	1.18737		0.00514	-0.44613
9.99501	1.67757	-23.0302	1.24968		2.76783	1.24848	-13.8202	1.25945	-23.0302	1.24968		0.7193	1.61886	-5.25394	1.18853		1.94664	1.18769	2.51966	1.18381	-3.25394	1.18853		0.00515	-0.44618
9.99598	1.67632	-26.1342	1.25079		-5.37904	1.24936	-16.3417	1.26058	-26.1342	1.25079		-1.03633	1.61732	-1.35253	1.19043		0.19101	1.18865	1.34924	1.18486	0.64747	1.19043		0.00515	-0.44623
7.6697	1.67496	-28.6563	1.25192		-1.696	1.25078	-14.9844	1.26189	-28.6563	1.25192		2.08479	1.61659	-4.8638	1.19109		1.5565	1.19012	2.32459	1.18628	-2.8638	1.19109		0.00516	-0.44628
7.08886	1.67369	-36.027	1.25284		-1.89162	1.25202	-15.5664	1.26312	-36.027	1.25284		-2.5969	1.61456	-3.10817	1.19264		-1.95477	1.19079	3.10487	1.18766	-1.10817	1.19264		0.00516	-0.44633
7.08983	1.67244	-31.1795	1.25431		4.50649	1.25356	-10.1363	1.26462	-31.1795	1.25431		3.06015	1.61425	-4.08352	1.19372		1.5565	1.19262	0.9591	1.18855	-2.08352	1.19372		0.00517	-0.44638
7.86656	1.67122	-28.0775	1.2557		0.04434	1.25461	-11.6881	1.2658	-28.0775	1.2557		1.88972	1.6128	0.01296	1.19566		1.16636	1.19381	8.37177	1.19104	2.01296	1.19566		0.00517	-0.44643
6.89784	1.66993	-29.8239	1.25687		-2.47847	1.25575	-22.5491	1.26655	-29.8239	1.25687		0.52423	1.61132	-1.74267	1.19661		0.19101	1.1949	0.76403	1.19102	0.25733	1.19661		0.00518	-0.44648
6.70488	1.66867	-29.437	1.25814		1.01064	1.25715	-13.628	1.26821	-29.437	1.25814		3.64536	1.6106	-2.9131	1.19767		1.5565	1.19637	0.17881	1.19217	-0.9131	1.19767		0.00518	-0.44653
9.61492	1.66755	-30.6016	1.25934		-3.06364	1.25822	-10.3312	1.26961	-30.6016	1.25934		3.84043	1.60938	0.20803	1.19944		4.67763	1.19814	0.37389	1.19345	2.20803	1.19944		0.00519	-0.44658
7.0947	1.66619	-27.3056	1.26074		-2.28959	1.2595	-16.7315	1.27057	-27.3056	1.26074		6.76648	1.60862	3.91437	1.20131		3.5072	1.1992	0.56896	1.19474	5.91437	1.20131		0.00519	-0.44663
7.48355	1.66495	-36.2277	1.26158		2.94492	1.26099	-11.4953	1.27206	-36.2277	1.26158		4.62071	1.60701	-0.18211	1.20187		1.75157	1.20016	4.47037	1.19664	1.81789	1.20187		0.0052	-0.44668
8.64815	1.66376	-30.9924	1.26307		-0.1597	1.2621	-12.2713	1.27327	-30.9924	1.26307		-0.84126	1.60485	-1.93774	1.20283		1.94664	1.20144	5.83586	1.19811	0.06226	1.20283		0.0052	-0.44673
8.06731	1.66248	-33.5145	1.26421		2.35975	1.26347	-15.1807	1.27439	-33.5145	1.26421		0.52423	1.60382	-2.52295	1.20398		-2.73505	1.20191	1.15417	1.19858	-0.52295	1.20398		0.00521	-0.44677
8.26222	1.66124	-30.2186	1.2656		-0.357	1.26459	-18.2841	1.2755	-30.2186	1.2656		0.7193	1.60261	-2.13281	1.2053		3.31213	1.20417	-3.33245	1.19909	-0.13281	1.2053		0.00521	-0.44682
8.45714	1.66	-24.0135	1.26714		0.99885	1.26591	-14.0175	1.27694	-24.0135	1.26714		4.62071	1.60201	-1.93774	1.20658		-0.97942	1.2047	-2.94231	1.2004	0.06226	1.20658		0.00522	-0.44687
5.16116	1.6586	-33.7114	1.26795		0.41536	1.26713	-10.7208	1.27834	-33.7114	1.26795		3.64536	1.60059	-2.13281	1.2078		2.33678	1.2065	-0.21133	1.20211	-0.13281	1.2078		0.00522	-0.44692
7.48939	1.65745	-29.8336	1.26937		-1.91352	1.26827	-15.9575	1.27936	-29.8336	1.26937		2.27986	1.59912	-4.8638	1.20859		0.19101	1.2074	1.34924	1.20362	-2.8638	1.20859		0.00523	-0.44697
5.93886	1.65613	-30.2225	1.27061		1.18773	1.26967	-14.6001	1.28067	-30.2225	1.27061		0.91437	1.59764	0.4031	1.21072		5.06777	1.20946	-2.55217	1.20422	2.4031	1.21072		0.00523	-0.44702
4.58227	1.65482	-35.6537	1.27161		2.34964	1.27097	-10.9154	1.28208	-35.6537	1.27161		6.18127	1.59727	3.52423	1.21249		4.28749	1.21058	-0.60147	1.20579	5.52423	1.21249		0.00524	-0.44707
5.55293	1.65362	-37.2062	1.27279		-6.96084	1.2718	-15.7642	1.28311	-37.2062	1.27279		2.86508	1.59546	-2.13281	1.2128		1.5565	1.21137	4.08022	1.20782	-0.13281	1.2128		0.00524	-0.44712
12.1478	1.65266	-35.8496	1.2741		-2.11419	1.27327	-17.7039	1.28428	-35.8496	1.2741		2.86508	1.59421	-5.64408	1.21347		3.11706	1.21288	1.34924	1.20862	-3.64408	1.21347		0.00525	-0.44717
6.52457	1.65116	-29.0627	1.27566		0.21132	1.27462	-15.9587	1.28561	-29.0627	1.27566		3.06015	1.593	-4.08352	1.21497		0.38608	1.21368	4.86051	1.21045	-2.08352	1.21497		0.00525	-0.44722
9.43462	1.65004	-36.8212	1.27656		-3.28116	1.27572	-13.4376	1.28697	-36.8212	1.27656		1.30451	1.59145	-0.76732	1.21678		-0.19913	1.21483	3.29994	1.21144	1.23268	1.21678		0.00526	-0.44727
8.65984	1.64876	-35.4646	1.27787		-2.11924	1.27702	-10.1409	1.28837	-35.4646	1.27787		-0.84126	1.58985	1.57353	1.21842		-4.10054	1.21543	3.69008	1.21276	3.57353	1.21842		0.00526	-0.44732
7.69112	1.64746	-35.6596	1.27911		4.08493	1.27855	-16.7352	1.28932	-35.6596	1.27911		4.42564	1.58947	-3.49831	1.21882		-2.14984	1.21701	0.9591	1.21355	-1.49831	1.21882		0.00527	-0.44737
9.63148	1.6463	-37.5999	1.28027		1.36818	1.27968	-11.1111	1.29083	-37.5999	1.28027		-0.06098	1.58748	-4.8638	1.21985		1.36143	1.21884	-0.79654	1.21451	-2.8638	1.21985		0.00527	-0.44986
7.30519	1.64494	-43.0311	1.28128		0.59077	1.28089	-13.6326	1.29196	-43.0311	1.28128		2.27986	1.58662	-4.08352	1.22123		-2.53998	1.21944	4.66544	1.21667	-2.08352	1.22123		0.00528	-0.44991
8.85767	1.64376	-14.7172	1.28381		-3.48352	1.28196	-11.1115	1.29333	-14.7172	1.28381		0.7193	1.58511	-7.78986	1.22186		4.48256	1.22186	3.10487	1.21766	-5.78986	1.22186		0.00528	-0.44996
6.72533	1.64242	-12.3909	1.28517		3.69033	1.28353	-9.17234	1.29467	-12.3909	1.28517		2.08479	1.58408	-0.18211	1.22438		2.33678	1.22276	0.9591	1.21855	1.81789	1.22438		0.00529	-0.45001
7.50205	1.6412	-12.5858	1.28641		-1.15969	1.28456	-17.1243	1.29556	-12.5858	1.28641		2.27986	1.58287	-2.32788	1.22527		-2.14984	1.22326	7.39642	1.22088	-0.32788	1.22527		0.00529	-0.45006
5.36971	1.63986	-9.67768	1.28779		1.16583	1.28592	-15.1851	1.29689	-9.67768	1.28779		1.69465	1.58152	-1.15746	1.22671		3.89735	1.22552	1.54431	1.22115	0.84254	1.22671		0.0053	-0.45011
7.504	1.6387	-16.0786	1.28875		0.58234	1.28714	-5.10025	1.2986	-16.0786	1.28875		1.69465	1.58027	-0.18211	1.22813		1.16636	1.22631	4.27529	1.22286	1.81789	1.22813		0.0053	-0.45016
6.92316	1.63743	-14.5281	1.29007		2.32606	1.28847	-10.143	1.29962	-14.5281	1.29007		-1.62155	1.57846	-0.37718	1.22934		0.38608	1.22743	-1.96696	1.22307	1.62282	1.22934		0.00531	-0.45021
9.44533	1.63629	-18.02	1.29117		7.94843	1.28998	-9.75537	1.30089	-18.02	1.29117		-2.20676	1.57712	1.57353	1.23092		1.75157	1.22891	-0.4064	1.22458	3.57353	1.23092		0.00531	-0.45026
6.73117	1.63492	-23.2572	1.29218		0.77122	1.2909	-13.2466	1.30198	-23.2572	1.29218		2.08479	1.57658	-1.35253	1.23168		2.92199	1.23035	1.15417	1.22609	0.64747	1.23168		0.00532	-0.45031
6.53821	1.63366	-9.29467	1.29406		-0.588	1.29209	-5.4891	1.30359	-9.29467	1.29406		-2.98704	1.57449	-1.5476	1.2329		-0.97942	1.23095	2.51966	1.22756	0.4524	1.2329		0.00532	-0.45036
6.92706	1.63243	-21.7077	1.29475		-4.08048	1.29318	-14.9926	1.30441	-21.7077	1.29475		0.13409	1.57376	3.32916	1.23496		1.94664	1.23269	4.66544	1.22917	5.32916	1.23496		0.00533	-0.45041
9.25529	1.63128	-13.7572	1.29636		-4.85789	1.2944	-11.5018	1.30581	-13.7572	1.29636		1.88972	1.5728	4.30451	1.23638		3.31213	1.23417	0.37389	1.22971	6.30451	1.23638		0.00533	-0.45046
6.54113	1.62991	-22.8733	1.2972		0.57055	1.2959	-8.20503	1.30721	-22.8733	1.2972		-0.84126	1.57109	3.52423	1.2375		2.14171	1.23522	-0.79654	1.23076	5.52423	1.2375		0.00534	-0.45051
11.3906	1.62888	-16.2803	1.29875		-6.41273	1.29683	-6.45978	1.30854	-16.2803	1.29875		-1.42647	1.56975	-1.5476	1.2379		-1.7597	1.23582	1.73938	1.23243	0.4524	1.2379		0.00534	-0.45056
10.2279	1.62758	-20.7419	1.29979		-2.34182	1.29826	-9.75706	1.30964	-20.7419	1.29979		-0.45112	1.56866	-0.18211	1.23938		-1.56463	1.23711	2.51966	1.23381	1.81789	1.23938		0.00535	-0.45061
6.35011	1.62615	-19.3853	1.30111		0.95336	1.29966	-14.9938	1.31066	-19.3853	1.30111		2.47493	1.5679	0.20803	1.24069		3.5072	1.2392	9.93234	1.2363	2.20803	1.24069		0.00535	-0.45066
10.4238	1.62508	-23.8469	1.30215		4.24854	1.30106	-14.994	1.31191	-23.8469	1.30215		0.52423	1.56632	-1.15746	1.24172		4.09242	1.24055	1.15417	1.23609	0.84254	1.24172		0.00536	-0.45071
9.26113	1.62378	-20.7448	1.30355		0.56213	1.30215	-13.8306	1.31321	-20.7448	1.30355		0.52423	1.56507	1.57353	1.24342		3.11706	1.24164	4.08022	1.23782	3.57353	1.24342		0.00536	-0.45076
9.45604	1.62254	-20.3579	1.30481		0.94831	1.30341	-11.3096	1.31458	-20.3579	1.30481		5.40099	1.56463	6.64536	1.24552		-0.19913	1.24234	0.37389	1.23846	8.64536	1.24552		0.00537	-0.45081
6.35401	1.62115	-19.971	1.30608		-1.38058	1.30456	-16.7402	1.31558	-19.971	1.30608		2.47493	1.5629	-0.18211	1.24563		2.72692	1.24407	-2.55217	1.23922	1.81789	1.24563		0.00537	-0.45086
8.87618	1.62001	-25.0144	1.3071		-2.35193	1.30577	-14.0252	1.31695	-25.0144	1.3071		-2.01169	1.5609	-0.18211	1.24688		-0.00406	1.24487	4.27529	1.24161	1.81789	1.24688		0.00538	-0.45091
5.96808	1.61863	-15.5124	1.30879		1.52505	1.30719	-13.0558	1.31825	-15.5124	1.30879		0.13409	1.56001	-3.69338	1.24754		1.94664	1.24644	6.226	1.24318	-1.69338	1.24754		0.00538	-0.45096
5.96905	1.61738	-20.9436	1.30979		3.65663	1.30854	-13.6379	1.31947	-20.9436	1.30979		0.7193	1.55885	-2.13281	1.24905		-8.19702	1.246	-0.01626	1.24339	-0.13281	1.24905		0.00539	-0.45101
4.41852	1.61606	-17.6476	1.31119		-2.74485	1.3095	-15.7715	1.32062	-17.6476	1.31119		3.06015	1.55799	0.59817	1.25076		-0.58928	1.24852	7.59149	1.24591	2.59817	1.25076		0.00539	-0.45106
6.74675	1.61492	-23.0789	1.31219		2.48967	1.31099	-14.6081	1.32193	-23.0789	1.31219		1.30451	1.55645	-3.10817	1.25139		-1.56463	1.24961	1.34924	1.24612	-1.10817	1.25139		0.0054	-0.45111
5.39016	1.6136	-23.6617	1.31342		3.84551	1.3123	-13.0567	1.32325	-23.6617	1.31342		-3.37718	1.55442	-1.74267	1.25287		-2.34491	1.25073	1.15417	1.24734	0.25733	1.25287		0.0054	-0.45116
6.94264	1.61242	-15.7112	1.31503		-3.71957	1.31321	-15.5783	1.32438	-15.7112	1.31503		-4.93774	1.55291	-1.93774	1.25409		5.45791	1.25328	0.76403	1.24852	0.06226	1.25409		0.00541	-0.45121
4.22848	1.61105	-20.5606	1.31606		-4.10912	1.31444	-10.9238	1.32584	-20.5606	1.31606		1.69465	1.55277	3.32916	1.25622		-4.49068	1.25287	-0.01626	1.24964	5.32916	1.25622		0.00541	-0.45126
8.10822	1.60998	-18.0404	1.31742		-3.14114	1.31573	-18.6818	1.32674	-18.0404	1.31742		3.84043	1.55187	-1.15746	1.25672		-4.88082	1.25406	-1.18668	1.2507	0.84254	1.25672		0.00542	-0.45131
4.03649	1.60854	-22.502	1.31847		-1.59136	1.31705	-19.6518	1.32795	-22.502	1.31847		0.52423	1.55007	-7.78986	1.25686		-1.95477	1.25579	2.32459	1.25253	-5.78986	1.25686		0.00542	-0.45136
2.67989	1.60723	-16.6848	1.31999		0.34629	1.31839	-16.161	1.32936	-16.6848	1.31999		3.84043	1.54937	0.98831	1.25958		-4.10054	1.25669	2.12952	1.25375	2.98831	1.25958		0.00543	-0.45141
4.23237	1.60605	-31.0372	1.32058		-6.24912	1.31934	-11.3127	1.33083	-31.0372	1.32058		2.08479	1.54783	3.52423	1.26125		-1.56463	1.25836	1.34924	1.25487	5.52423	1.26125		0.00543	-0.45146
3.84547	1.60478	-18.4322	1.32241		-1.59641	1.3208	-9.95533	1.33214	-18.4322	1.32241		-1.62155	1.54596	0.4031	1.26198		4.09242	1.26055	2.71473	1.25635	2.4031	1.26198		0.00544	-0.45151
2.48888	1.60347	-21.924	1.3235		-1.98596	1.32204	-15.192	1.33315	-21.924	1.3235		-1.42647	1.54475	1.37845	1.26339		-0.19913	1.26109	0.76403	1.25727	3.37845	1.26339		0.00544	-0.45156
7.53224	1.60245	-22.119	1.32474		-2.56944	1.32326	-11.7013	1.33456	-22.119	1.32474		4.23057	1.54444	1.96367	1.26474		2.33678	1.26276	5.64079	1.25934	3.96367	1.26474		0.00545	-0.45161
8.50291	1.60124	-23.4775	1.32593		1.6954	1.32471	-11.7015	1.33581	-23.4775	1.32593		-4.15746	1.54179	2.35381	1.26605		0.38608	1.26368	6.42107	1.26072	4.35381	1.26605		0.00545	-0.45166
6.95238	1.59992	-19.2118	1.32737		-5.67575	1.32562	-15.1928	1.3369	-19.2118	1.32737		0.91437	1.54138	2.15874	1.26727		1.16636	1.26506	-0.79654	1.26076	4.15874	1.26727		0.00546	-0.45171
5.98366	1.59863	-26.5825	1.32829		-3.93203	1.32695	-10.7323	1.33836	-26.5825	1.32829		5.40099	1.54088	-0.76732	1.26803		-2.93012	1.26563	0.76403	1.26227	1.23268	1.26803		0.00546	-0.45176
9.28158	1.59753	-13.2017	1.33015		2.85395	1.32851	-9.95678	1.33964	-13.2017	1.33015		1.30451	1.53895	0.59817	1.26951		3.89735	1.26802	2.9098	1.26388	2.59817	1.26951		0.00547	-0.45181
6.56742	1.59616	-28.5238	1.3307		3.24013	1.32978	-11.3146	1.34083	-28.5238	1.3307		-0.45112	1.53741	-1.15746	1.27047		-4.88082	1.26781	1.93445	1.26497	0.84254	1.27047		0.00547	-0.45186
9.67141	1.59505	-27.1672	1.33201		-1.02809	1.33083	-15.7756	1.34188	-27.1672	1.33201		0.7193	1.53635	0.01296	1.27191		-4.10054	1.26919	4.47037	1.26664	2.01296	1.27191		0.00548	-0.45191
5.98756	1.59363	-16.8894	1.33373		1.87923	1.33222	-13.4485	1.34323	-16.8894	1.33373		-4.35253	1.53426	0.01296	1.27316		2.14171	1.27148	1.34924	1.26737	2.01296	1.27316		0.00548	-0.45196
9.47942	1.59254	-17.0844	1.33497		4.20474	1.33357	-10.7335	1.34461	-17.0844	1.33497		-0.64619	1.53362	-0.76732	1.27428		4.28749	1.27309	-0.99161	1.26823	1.23268	1.27428		0.00549	-0.45201
9.09251	1.59127	-22.9035	1.33596		2.65159	1.33475	-11.3156	1.34583	-22.9035	1.33596		3.45029	1.53306	-0.37718	1.2756		1.94664	1.27395	5.83586	1.27062	1.62282	1.2756		0.00549	-0.45206
9.48136	1.59004	-27.365	1.337		-8.40429	1.3355	-18.1038	1.34677	-27.365	1.337		6.57141	1.53233	-3.30324	1.27636		4.09242	1.27555	2.12952	1.27125	-1.30324	1.27636		0.0055	-0.45211
7.54296	1.5887	-21.9357	1.3385		0.51495	1.33716	-12.8676	1.34826	-21.9357	1.3385		-1.81662	1.52968	-4.47366	1.27742		5.26284	1.277	-0.4064	1.27208	-2.47366	1.27742		0.0055	-0.45216
11.6166	1.58763	-29.5003	1.33941		-0.4564	1.33836	-16.7467	1.34934	-29.5003	1.33941		-0.64619	1.52862	1.57353	1.27967		0.19101	1.2774	2.71473	1.27385	3.57353	1.27967		0.00551	-0.45221
10.8419	1.58635	-21.7437	1.34101		0.70552	1.33966	-20.8198	1.3504	-21.7437	1.34101		7.15663	1.52867	0.98831	1.28083		-2.53998	1.2782	-1.77189	1.27435	2.98831	1.28083		0.00551	-0.45226
11.6186	1.58513	-27.7568	1.34199		-8.60496	1.34049	-21.4018	1.35163	-27.7568	1.34199		4.0355	1.5269	-1.35253	1.28169		4.28749	1.28059	2.12952	1.27625	0.64747	1.28169		0.00552	-0.45231
2.11658	1.58345	-27.5638	1.34325		-7.63698	1.34179	-19.4627	1.35296	-27.5638	1.34325		2.08479	1.52533	3.7193	1.28378		2.92199	1.28161	6.03093	1.27815	5.7193	1.28378		0.00552	-0.45236
7.54783	1.58245	-31.2496	1.34433		1.08833	1.34343	-14.8082	1.35443	-31.2496	1.34433		3.45029	1.52431	5.47493	1.28533		2.92199	1.28286	-0.21133	1.27836	7.47493	1.28533		0.00553	-0.45241
8.32455	1.58123	-30.2809	1.34562		5.54711	1.34489	-19.6571	1.35546	-30.2809	1.34562		0.32916	1.52254	1.7686	1.28596		-0.19913	1.28359	-0.21133	1.27961	3.7686	1.28596		0.00553	-0.44999
7.35584	1.57994	-33.3849	1.34673		-2.01797	1.34579	-18.4937	1.35676	-33.3849	1.34673		2.08479	1.52158	3.13409	1.28744		0.77622	1.285	3.29994	1.28145	5.13409	1.28744		0.00554	-0.45251
9.68407	1.57879	-26.2101	1.34831		2.05294	1.34723	-21.2091	1.35789	-26.2101	1.34831		0.52423	1.52007	0.79324	1.2883		-2.14984	1.28576	-0.21133	1.28211	2.79324	1.2883		0.00554	-0.45256
7.55172	1.57745	-26.599	1.34954		1.46946	1.34845	-14.0334	1.35946	-26.599	1.34954		-1.03633	1.51856	-6.42436	1.28834		1.36143	1.2876	3.29994	1.28395	-4.42436	1.28834		0.00555	-0.45261
6.77694	1.57616	-24.0788	1.35091		2.24351	1.34974	-20.2399	1.36043	-24.0788	1.35091		2.27986	1.51786	-3.30324	1.29011		3.11706	1.28914	7.39642	1.28588	-1.30324	1.29011		0.00555	-0.45266
8.91124	1.57501	-31.4494	1.35182		-0.47324	1.35086	-16.9431	1.36183	-31.4494	1.35182		0.52423	1.51632	1.96367	1.29224		3.70228	1.29049	2.32459	1.28629	3.96367	1.29224		0.00556	-0.4552
11.8213	1.57389	-28.5413	1.35321		-3.18999	1.35199	-14.2281	1.3632	-28.5413	1.35321		1.10944	1.51517	-0.57225	1.29307		-1.17449	1.29093	-0.60147	1.28705	1.42775	1.29307		0.00556	-0.45525
7.36168	1.57244	-25.2453	1.35461		4.37172	1.35359	-18.689	1.36425	-25.2453	1.35461		-1.42647	1.51349	-2.32788	1.29403		2.72692	1.29283	-0.60147	1.2883	-0.32788	1.29403		0.00557	-0.4553
11.4353	1.57137	-22.3372	1.35599		1.46103	1.3547	-21.9863	1.36535	-22.3372	1.35599		4.23057	1.51319	1.96367	1.29599		1.94664	1.29395	-3.13738	1.28913	3.96367	1.29599		0.00557	-0.45535
7.16969	1.56993	-30.2897	1.35688		-5.52224	1.35564	-19.2714	1.36673	-30.2897	1.35688		0.7193	1.51135	4.69465	1.2977		-1.95477	1.29455	10.5175	1.29265	6.69465	1.2977		0.00558	-0.4554
7.75248	1.56871	-27.1876	1.35827		0.29407	1.35715	-15.7806	1.36813	-27.1876	1.35827		1.30451	1.5102	-2.32788	1.29778		-0.78435	1.29599	5.64079	1.29309	-0.32788	1.29778		0.00558	-0.45296
10.4686	1.56758	-29.7098	1.3594		4.17105	1.35858	-17.9142	1.36929	-29.7098	1.3594		5.40099	1.50963	0.59817	1.29951		2.14171	1.29773	2.32459	1.29379	2.59817	1.29951		0.00559	-0.45301
2.51809	1.56597	-30.0987	1.36064		1.4543	1.3597	-23.3449	1.37029	-30.0987	1.36064		3.25522	1.50802	-0.96239	1.3005		3.31213	1.29917	-0.4064	1.29458	1.03761	1.3005		0.00559	-0.45306
10.4705	1.56508	-29.3239	1.36192		-2.03819	1.3608	-18.3026	1.37177	-29.3239	1.36192		3.84043	1.50687	-2.9131	1.30143		-0.00406	1.29987	-1.18668	1.2957	-0.9131	1.30143		0.0056	-0.45311
10.4715	1.56383	-32.04	1.36305		-0.87627	1.3621	-20.4362	1.37292	-32.04	1.36305		1.88972	1.50529	-0.37718	1.3031		2.33678	1.30151	1.54431	1.29741	1.62282	1.3031		0.0056	-0.45316
11.2482	1.56262	-35.5318	1.36414		-3.39909	1.36324	-21.988	1.3741	-35.5318	1.36414		5.20592	1.5046	0.79324	1.30455		-0.19913	1.30234	-0.79654	1.29827	2.79324	1.30455		0.00561	-0.45321
12.9947	1.56144	-37.2783	1.36531		-0.49177	1.36462	-21.6004	1.37537	-37.2783	1.36531		2.27986	1.50286	-0.76732	1.30554		1.94664	1.30395	3.49501	1.30023	1.23268	1.30554		0.00561	-0.45326
9.11686	1.56002	-41.5459	1.36637		-5.72965	1.36563	-18.1096	1.37678	-41.5459	1.36637		4.0355	1.5019	2.35381	1.30731		-2.14984	1.30452	3.10487	1.30142	4.35381	1.30731		0.00562	-0.45331
9.69965	1.55879	-33.0136	1.36801		-1.65874	1.36707	-17.722	1.37805	-33.0136	1.36801		7.15663	1.50117	1.96367	1.30849		3.70228	1.30674	2.71473	1.3026	3.96367	1.30849		0.00562	-0.45336
13.9673	1.55774	-33.0145	1.36926		0.47284	1.36841	-16.5586	1.37935	-33.0145	1.36926		0.52423	1.49882	2.93902	1.30991		2.33678	1.30776	2.32459	1.30379	4.93902	1.30991		0.00563	-0.45341
12.8046	1.55643	-36.8943	1.37033		3.76802	1.36981	-11.9042	1.38081	-36.8943	1.37033		2.47493	1.49789	0.59817	1.31077		2.72692	1.30908	-2.74724	1.30419	2.59817	1.31077		0.00563	-0.45346
13.3874	1.55521	-39.0286	1.37148		-2.8274	1.37076	-21.2137	1.38164	-39.0286	1.37148		7.93691	1.49755	-1.93774	1.31159		3.89735	1.31052	4.47037	1.30665	0.06226	1.31159		0.00564	-0.45351
13.5823	1.55397	-38.4477	1.37276		9.58264	1.37258	-21.9897	1.38286	-38.4477	1.37276		0.52423	1.49507	-3.88845	1.31252		5.26284	1.312	2.9098	1.30764	-1.88845	1.31252		0.00564	-0.45356
11.6439	1.55263	-38.4487	1.37401		5.89623	1.37366	-23.7354	1.38403	-38.4487	1.37401		0.91437	1.49388	6.84043	1.31556		-0.58928	1.31228	5.83586	1.30938	8.84043	1.31556		0.00565	-0.45361
10.8691	1.55135	-38.2557	1.37527		0.46441	1.37466	-23.9296	1.38527	-38.2557	1.37527		0.91437	1.49263	5.27986	1.31655		4.28749	1.31434	-2.16203	1.30929	7.27986	1.31655		0.00565	-0.45366
9.12465	1.55002	-33.9901	1.37671		6.66859	1.3762	-16.56	1.38685	-33.9901	1.37671		3.45029	1.4918	-0.57225	1.31682		3.11706	1.31539	-1.18668	1.3107	1.42775	1.31682		0.00566	-0.45371
9.70744	1.54879	-32.2456	1.37804		8.60624	1.37754	-25.2877	1.38771	-32.2456	1.37804		-0.25605	1.48994	0.20803	1.3182		-0.3942	1.31606	2.71473	1.3126	2.20803	1.3182		0.00566	-0.45376
9.1266	1.54752	-40.5859	1.37892		-7.10403	1.37807	-20.0515	1.3892	-40.5859	1.37892		-2.5969	1.4883	-1.15746	1.31922		-2.14984	1.31702	-0.60147	1.3133	0.84254	1.31922		0.00567	-0.45381
10.2912	1.54632	-46.7929	1.37988		1.81521	1.37973	-18.6941	1.39051	-46.7929	1.37988		0.52423	1.48757	-0.37718	1.3206		0.19101	1.31866	2.32459	1.31504	1.62282	1.3206		0.00567	-0.45386
6.21948	1.54488	-40.5879	1.38142		8.40725	1.38128	-22.7672	1.39157	-40.5879	1.38142		1.49958	1.48648	4.10944	1.3226		2.14171	1.32023	3.88515	1.31655	6.10944	1.3226		0.00568	-0.45391
13.0083	1.54394	-39.0374	1.38274		1.23004	1.3822	-20.0522	1.39295	-39.0374	1.38274		1.30451	1.4852	-0.96239	1.32301		1.36143	1.32135	1.93445	1.31748	1.03761	1.32301		0.00568	-0.45396
7.96687	1.54246	-40.5898	1.38392		3.36162	1.38355	-25.2889	1.39396	-40.5898	1.38392		1.10944	1.48391	-0.96239	1.32426		0.77622	1.3225	1.73938	1.31869	1.03761	1.32426		0.00569	-0.45401
9.13147	1.54127	-42.5302	1.38508		0.8388	1.38468	-23.7376	1.39528	-42.5302	1.38508		3.45029	1.48305	-0.37718	1.3256		3.70228	1.32424	4.66544	1.32043	1.62282	1.3256		0.00569	-0.45406
14.1748	1.54025	-28.7615	1.38695		-0.13255	1.38589	-24.3197	1.3965	-28.7615	1.38695		-1.03633	1.48106	5.86508	1.3279		2.72692	1.32533	-0.01626	1.3209	7.86508	1.3279		0.0057	-0.45661
13.594	1.53897	-37.2958	1.38782		4.90803	1.38737	-22.5744	1.39783	-37.2958	1.38782		-2.5969	1.47955	-1.15746	1.32798		2.14171	1.32648	3.10487	1.32267	0.84254	1.32798		0.0057	-0.45666
6.22532	1.53738	-38.4604	1.38901		2.38521	1.38851	-24.708	1.39899	-38.4604	1.38901		-1.2314	1.47852	3.13409	1.32994		0.97129	1.32754	2.51966	1.32382	5.13409	1.32994		0.00571	-0.45671
5.64448	1.53611	-31.8675	1.39056		-5.56773	1.38939	-19.8597	1.40046	-31.8675	1.39056		-0.06098	1.47747	1.37845	1.3309		-3.90547	1.32797	-1.77189	1.32436	3.37845	1.3309		0.00571	-0.45676
11.8515	1.53514	-34.9715	1.39167		2.18791	1.391	-23.5449	1.40154	-34.9715	1.39167		1.10944	1.47641	-3.88845	1.33127		3.70228	1.33049	1.15417	1.3261	-1.88845	1.33127		0.00572	-0.45681
10.3009	1.53382	-37.1058	1.39283		-0.14097	1.39214	-17.9207	1.40305	-37.1058	1.39283		0.52423	1.47507	-0.18211	1.33314		3.70228	1.33174	-0.01626	1.32715	1.81789	1.33314		0.00572	-0.45686
11.2716	1.53261	-35.1673	1.39417		-1.11232	1.39335	-25.0969	1.40397	-35.1673	1.39417		2.47493	1.47414	0.59817	1.33452		2.14171	1.33273	-0.01626	1.3284	2.59817	1.33452		0.00573	-0.45691
8.55745	1.53124	-36.5259	1.39535		-0.53221	1.39462	-21.0243	1.4054	-36.5259	1.39535		-3.37718	1.47192	2.15874	1.33603		-1.17449	1.33343	1.93445	1.32998	4.15874	1.33603		0.00573	-0.45696
11.6614	1.53013	-34.7814	1.39668		4.89624	1.39612	-27.0368	1.40638	-34.7814	1.39668		1.88972	1.47154	2.74395	1.33738		-0.00406	1.33488	-0.4064	1.33084	4.74395	1.33738		0.00574	-0.45701
8.36546	1.52873	-37.4975	1.39781		-2.66884	1.39703	-26.4552	1.40766	-37.4975	1.39781		2.86508	1.47046	2.54888	1.33859		-4.68576	1.33535	1.15417	1.33235	4.54888	1.33859		0.00574	-0.45706
8.17249	1.52747	-40.6015	1.39892		5.0868	1.39863	-18.3098	1.40928	-40.6015	1.39892		3.06015	1.46924	2.74395	1.33988		3.5072	1.33796	0.37389	1.33347	4.74395	1.33988		0.00575	-0.45711
8.56134	1.52624	-41.5722	1.40013		-2.28434	1.39955	-7.44924	1.41102	-41.5722	1.40013		0.32916	1.46753	-2.52295	1.34025		7.21354	1.33983	4.08022	1.33533	-0.52295	1.34025		0.00575	-0.45716
9.53201	1.52503	-40.4095	1.40143		7.2167	1.40123	-11.1344	1.41211	-40.4095	1.40143		0.52423	1.46631	-0.37718	1.34186		0.97129	1.34004	6.81121	1.33704	1.62282	1.34186		0.00576	-0.45721
9.1451	1.52376	-39.2469	1.40273		-0.54231	1.40213	-3.95874	1.41368	-39.2469	1.40273		0.91437	1.46513	3.91437	1.34382		1.75157	1.34142	4.27529	1.33787	5.91437	1.34382		0.00576	-0.45476
11.8612	1.52264	-35.757	1.40414		2.17107	1.4035	-8.41968	1.41473	-35.757	1.40414		0.91437	1.46388	5.86508	1.3454		2.53185	1.3428	2.9098	1.33889	7.86508	1.3454		0.00577	-0.45481
13.8016	1.52148	-39.8306	1.40521		4.88445	1.40487	-4.73499	1.41615	-39.8306	1.40521		8.32705	1.46387	1.37845	1.3459		1.16636	1.34382	1.15417	1.33985	3.37845	1.3459		0.00577	-0.45486
10.8935	1.52009	-37.8922	1.40654		4.88276	1.40612	-12.299	1.41705	-37.8922	1.40654		4.23057	1.46193	-0.96239	1.34676		3.11706	1.3454	5.83586	1.34188	1.03761	1.34676		0.00578	-0.45491
8.56718	1.51874	-41.3841	1.40764		1.00241	1.4072	-7.83857	1.41851	-41.3841	1.40764		0.52423	1.46006	-0.18211	1.34814		-2.14984	1.34577	-2.16203	1.34179	1.81789	1.34814		0.00578	-0.45496
9.14997	1.51751	-42.5487	1.40883		1.77646	1.40848	-4.73571	1.4199	-42.5487	1.40883		1.69465	1.45901	1.96367	1.34975		0.97129	1.34754	1.93445	1.34373	3.96367	1.34975		0.00579	-0.45501
11.4782	1.51637	-39.8345	1.41021		-1.90995	1.40957	-10.3603	1.42089	-39.8345	1.41021		-0.06098	1.45747	0.20803	1.35071		3.70228	1.34925	5.05558	1.3455	2.20803	1.35071		0.00579	-0.45506
12.6428	1.51517	-44.49	1.41125		3.71242	1.41107	-9.00295	1.4222	-44.49	1.41125		7.3517	1.45745	3.13409	1.35244		3.70228	1.35049	-4.30781	1.34519	5.13409	1.35244		0.0058	-0.45511
11.2862	1.51386	-47.9819	1.41234		1.77141	1.41223	-10.1669	1.4234	-47.9819	1.41234		-0.25605	1.45493	3.13409	1.35369		3.11706	1.35165	1.15417	1.34735	5.13409	1.35369		0.0058	-0.45516
13.0326	1.51269	-47.401	1.41361		4.67872	1.41362	-12.3005	1.42456	-47.401	1.41361		0.32916	1.45378	1.37845	1.35465		4.28749	1.35309	1.34924	1.34863	3.37845	1.35465		0.00581	-0.45521
10.5124	1.51133	-44.299	1.41501		1.18624	1.41471	-10.1673	1.4259	-44.299	1.41501		4.23057	1.45318	2.93902	1.35616		-0.19913	1.3536	4.27529	1.35037	4.93902	1.35616		0.00581	-0.45526
9.73763	1.51004	-47.7909	1.4161		-1.72444	1.41583	-6.48265	1.42732	-47.7909	1.4161		0.52423	1.45131	-1.5476	1.35666		-0.00406	1.35488	3.49501	1.35149	0.4524	1.35666		0.00582	-0.45531
12.6477	1.50892	-51.4767	1.41718		-0.3686	1.41714	-15.5982	1.42816	-51.4767	1.41718		1.30451	1.45019	0.59817	1.35827		2.53185	1.35655	0.56896	1.35225	2.59817	1.35827		0.00582	-0.45536
12.2608	1.50765	-37.1262	1.41908		-1.92175	1.41832	-7.64679	1.42977	-37.1262	1.41908		5.40099	1.44963	4.30451	1.36014		0.77622	1.35751	2.51966	1.35383	6.30451	1.36014		0.00583	-0.45792
9.54661	1.50628	-30.5333	1.42063		6.60963	1.41996	-9.78041	1.43092	-30.5333	1.42063		0.91437	1.44763	-1.15746	1.36048		5.06777	1.35947	-2.74724	1.3542	0.84254	1.36048		0.00583	-0.45797
12.6506	1.50517	-29.7585	1.42192		-1.73118	1.42083	-15.599	1.43191	-29.7585	1.42192		2.86508	1.4467	3.7193	1.36254		2.92199	1.36037	1.93445	1.35623	5.7193	1.36254		0.00584	-0.45802
7.2213	1.50367	-35.7716	1.4229		-1.15107	1.4221	-15.7931	1.43315	-35.7716	1.4229		4.62071	1.44575	2.35381	1.36356		4.09242	1.36181	3.69008	1.35777	4.35381	1.36356		0.00584	-0.45807
9.54954	1.50253	-39.6513	1.42397		7.57424	1.42375	-15.5994	1.43441	-39.6513	1.42397		0.7193	1.44385	3.52423	1.36501		1.5565	1.36264	4.27529	1.35912	5.52423	1.36501		0.00585	-0.45812
10.9081	1.50134	-38.4886	1.42527		3.11209	1.4248	-12.4966	1.4358	-38.4886	1.42527		3.84043	1.44312	1.37845	1.3659		5.26284	1.36451	2.12952	1.36001	3.37845	1.3659		0.00585	-0.45817
12.0727	1.50014	-32.6715	1.42679		-0.76826	1.42587	-15.7939	1.4369	-32.6715	1.42679		0.91437	1.44138	2.74395	1.36738		5.45791	1.36579	4.27529	1.36162	4.74395	1.36738		0.00586	-0.45822
12.8494	1.49893	-35.1936	1.42792		2.33299	1.42726	-13.8547	1.43824	-35.1936	1.42792		4.23057	1.44068	1.37845	1.3684		5.65298	1.36707	-1.77189	1.36186	3.37845	1.3684		0.00586	-0.45827
13.8201	1.49772	-34.031	1.42923		3.68884	1.42858	-17.9277	1.4393	-34.031	1.42923		0.32916	1.43878	-0.57225	1.36933		7.21354	1.36858	3.49501	1.36399	1.42775	1.36933		0.00587	-0.45832
14.4029	1.4965	-45.0864	1.42997		4.46289	1.42986	-21.8068	1.44038	-45.0864	1.42997		3.06015	1.43799	0.79324	1.3708		2.92199	1.36912	3.88515	1.36531	2.79324	1.3708		0.00587	-0.45837
9.1675	1.49501	-42.7602	1.43133		4.26727	1.4311	-16.7645	1.44186	-42.7602	1.43133		3.84043	1.43687	2.54888	1.37235		0.97129	1.37004	1.15417	1.3661	4.54888	1.37235		0.00588	-0.45842
15.9563	1.49407	-36.943	1.43285		1.55052	1.43223	-16.7648	1.44311	-36.943	1.43285		5.20592	1.43584	-3.49831	1.37259		-4.29561	1.37041	-0.21133	1.36712	-1.49831	1.37259		0.00588	-0.45847
11.6906	1.49263	-39.6591	1.43397		1.54883	1.43348	-11.7225	1.44459	-39.6591	1.43397		-0.25605	1.43368	2.74395	1.37488		3.31213	1.37293	4.47037	1.36915	4.74395	1.37488		0.00589	-0.45852
12.8552	1.49143	-44.3146	1.43501		6.97728	1.43498	-12.6924	1.44579	-44.3146	1.43501		0.91437	1.43263	-2.13281	1.37532		2.53185	1.37405	-0.21133	1.36962	-0.13281	1.37532		0.00589	-0.45857
15.3774	1.49029	-44.1216	1.43627		8.33313	1.43629	-10.7533	1.44713	-44.1216	1.43627		-0.25605	1.43118	-0.37718	1.37686		-2.53998	1.37446	-0.60147	1.37081	1.62282	1.37686		0.0059	-0.45862
10.336	1.48881	-42.765	1.43758		3.67704	1.43733	-15.6021	1.44816	-42.765	1.43758		-1.42647	1.42974	3.32916	1.37873		1.94664	1.37645	-1.77189	1.37186	5.32916	1.37873		0.0059	-0.45867
13.2461	1.4877	-49.9417	1.43851		4.83896	1.43863	-10.1719	1.44966	-49.9417	1.43851		3.45029	1.4293	1.57353	1.37969		3.11706	1.3779	0.76403	1.37354	3.57353	1.37969		0.00591	-0.46127
8.20463	1.48622	-42.1852	1.44011		-5.05332	1.43943	-14.6328	1.45071	-42.1852	1.44011		-1.42647	1.42724	-0.57225	1.38058		-2.14984	1.37827	3.69008	1.37527	1.42775	1.38058		0.00591	-0.46132
11.1147	1.4851	-48.974	1.44105		5.22346	1.44115	-17.5422	1.45182	-48.974	1.44105		-1.42647	1.42599	-4.08352	1.38124		-0.3942	1.37982	3.49501	1.37649	-2.08352	1.38124		0.00592	-0.46137
10.7278	1.48383	-51.3022	1.4422		-1.17802	1.44211	-15.0212	1.45319	-51.3022	1.4422		-1.42647	1.42474	-1.15746	1.38298		0.38608	1.38119	3.49501	1.37774	0.84254	1.38298		0.00592	-0.46142
13.4439	1.4827	-43.9335	1.44378		8.51695	1.4438	-16.3791	1.45438	-43.9335	1.44378		6.57141	1.42482	1.37845	1.38465		2.33678	1.38277	-0.60147	1.37831	3.37845	1.38465		0.00593	-0.45893
14.4146	1.4815	-51.3041	1.4447		2.11547	1.44476	-7.65185	1.45602	-51.3041	1.4447		1.10944	1.42266	0.79324	1.38581		4.67763	1.38441	4.08022	1.38034	2.79324	1.38581		0.00593	-0.45898
12.2822	1.48015	-45.8749	1.44619		7.54392	1.44626	-17.3493	1.45683	-45.8749	1.44619		4.42564	1.42196	3.52423	1.38751		5.65298	1.38582	-0.21133	1.38087	5.52423	1.38751		0.00594	-0.45903
8.79229	1.47874	-43.3546	1.44756		5.6029	1.44742	-14.0525	1.45823	-43.3546	1.44756		0.32916	1.42003	-4.27859	1.38746		-1.95477	1.38581	-0.01626	1.38216	-2.27859	1.38746		0.00594	-0.45908
11.8963	1.47763	-48.2041	1.44859		0.94682	1.44846	-10.5617	1.45964	-48.2041	1.44859		3.64536	1.41933	0.98831	1.38959		-3.51533	1.3868	5.44572	1.38432	2.98831	1.38959		0.00595	-0.45913
9.37605	1.47627	-51.1141	1.44971		1.52693	1.44973	-15.7984	1.46065	-51.1141	1.44971		1.69465	1.41776	-3.10817	1.39016		1.94664	1.38896	2.71473	1.38511	-1.10817	1.39016		0.00595	-0.45918
10.1528	1.47505	-50.7272	1.45097		4.24031	1.45111	-18.3199	1.46179	-50.7272	1.45097		4.62071	1.41699	-3.49831	1.39134		-0.97942	1.38972	-1.38175	1.38568	-1.49831	1.39134		0.00596	-0.45923
10.7356	1.47383	-60.619	1.45177		7.34156	1.4525	-16.5747	1.46312	-60.619	1.45177		1.10944	1.41516	-3.88845	1.39253		3.5072	1.39172	2.12952	1.38752	-1.88845	1.39253		0.00596	-0.45928
8.21534	1.47247	--	1.45322		5.40054	1.45366	-17.7386	1.46432	--	1.45322		1.30451	1.41394	3.52423	1.39501		3.31213	1.39293	3.10487	1.38893	5.52423	1.39501		0.00597	-0.45933
11.5133	1.47137	-52.6695	1.45464		7.72606	1.45502	-18.3207	1.46554	-52.6695	1.45464		6.37634	1.41354	-1.15746	1.39548		2.92199	1.39412	-1.57682	1.3894	0.84254	1.39548		0.00597	-0.45938
12.4839	1.47016	--	1.4558		-3.13589	1.45577	-9.3995	1.4672	--	1.4558		4.81578	1.41203	0.20803	1.39696		4.28749	1.3956	2.9098	1.3914	2.20803	1.39696		0.00598	-0.45943
11.5152	1.46887	--	1.4568		8.88629	1.45757	-14.2483	1.46823	--	1.4568		1.88972	1.41029	2.93902	1.39866		2.53185	1.39655	-0.21133	1.39213	4.93902	1.39866		0.00598	-0.45948
8.0253	1.46746	--	1.45789		-1.78172	1.45834	-8.62421	1.46973	--	1.45789		-0.06098	1.40871	-1.5476	1.39917		3.11706	1.3979	0.37389	1.39347	0.4524	1.39917		0.00599	-0.45701
11.5172	1.46637	-60.6249	1.45928		1.51346	1.45974	-15.8004	1.47066	-60.6249	1.45928		-0.64619	1.40737	3.13409	1.4012		-0.97942	1.39847	4.27529	1.39537	5.13409	1.4012		0.00599	-0.45706
11.1303	1.4651	-49.7653	1.46102		5.00257	1.46114	-11.7278	1.47209	-49.7653	1.46102		-0.64619	1.40612	-0.37718	1.40186		-2.14984	1.39952	6.42107	1.39698	1.62282	1.40186		0.006	-0.45711
10.7434	1.46383	-53.4511	1.4621		5.00088	1.46239	-15.0251	1.47319	-53.4511	1.4621		2.27986	1.40535	-1.74267	1.40289		5.26284	1.40201	4.27529	1.39787	0.25733	1.40289		0.006	-0.45716
13.6534	1.46271	-50.3491	1.46349		-1.01273	1.46337	-15.2193	1.47443	-50.3491	1.46349		1.49958	1.40397	2.15874	1.40479		1.36143	1.40261	4.47037	1.39916	4.15874	1.40479		0.00601	-0.45721
6.47866	1.46114	-53.647	1.46459		-0.62655	1.46464	-15.0255	1.47569	-53.647	1.46459		1.49958	1.40272	3.91437	1.40633		2.53185	1.40406	-0.99161	1.3995	5.91437	1.40633		0.00601	-0.45726
9.77659	1.46004	-53.2601	1.46586		-2.1797	1.46582	-14.0561	1.47699	-53.2601	1.46586		-0.06098	1.40121	1.18338	1.40712		4.28749	1.4056	2.32459	1.4013	3.18338	1.40712		0.00602	-0.45731
9.19575	1.45876	-52.2914	1.46716		-1.40565	1.4671	-18.517	1.47803	-52.2914	1.46716		3.64536	1.40058	-6.8145	1.40704		0.77622	1.40626	3.69008	1.40278	-4.8145	1.40704		0.00602	-0.45736
11.524	1.45761	-52.2923	1.46841		2.8592	1.46855	-18.7112	1.47928	-52.2923	1.46841		-0.84126	1.39858	-0.18211	1.4094		4.09242	1.40807	-1.57682	1.40315	1.81789	1.4094		0.00603	-0.45741
14.628	1.45651	-53.6509	1.4696		2.85751	1.4698	-19.0993	1.48051	-53.6509	1.4696		1.69465	1.39776	-3.10817	1.41016		2.14171	1.40899	4.27529	1.40537	-1.10817	1.41016		0.00603	-0.45746
15.0168	1.45527	-53.0701	1.47087		3.63156	1.47108	-16.9662	1.48186	-53.0701	1.47087		1.30451	1.39644	3.32916	1.41248		4.09242	1.41057	-0.79654	1.40578	5.32916	1.41248		0.00604	-0.45751
12.1087	1.45389	-55.2043	1.47202		0.13908	1.47218	-13.2815	1.48327	-55.2043	1.47202		-2.40183	1.39457	0.4031	1.41324		3.31213	1.41169	-1.18668	1.40696	2.4031	1.41324		0.00604	-0.46009
11.9157	1.45263	-51.1326	1.47346		0.71919	1.47345	-12.312	1.48457	-51.1326	1.47346		3.64536	1.39433	4.49958	1.41518		3.70228	1.413	0.37389	1.40847	6.49958	1.41518		0.00605	-0.46014
8.2319	1.45121	-42.9882	1.47508		1.29931	1.47473	-10.5668	1.4859	-42.9882	1.47508		5.20592	1.39334	0.79324	1.41581		-0.3942	1.41357	0.37389	1.40972	2.79324	1.41581		0.00605	-0.46019
12.6935	1.45017	-10.6015	1.4778		0.32796	1.47594	-15.6095	1.48692	-10.6015	1.4778		-2.01169	1.39089	2.35381	1.41732		4.48256	1.41563	3.49501	1.41149	4.35381	1.41732		0.00606	-0.46024
13.8581	1.44897	-14.2873	1.47889		2.07167	1.47727	-18.9068	1.48802	-14.2873	1.47889		3.25522	1.39052	1.96367	1.4185		3.89735	1.41678	6.81121	1.4133	3.96367	1.4185		0.00606	-0.46029
11.9197	1.44763	-15.4519	1.48008		-0.06328	1.47842	-15.9979	1.4894	-15.4519	1.48008		5.20592	1.38959	-2.32788	1.41904		-0.00406	1.41738	4.08022	1.41409	-0.32788	1.41904		0.00607	-0.46034
9.39942	1.44627	-16.0347	1.48131		1.68043	1.47975	-21.0407	1.49042	-16.0347	1.48131		2.27986	1.38785	-1.93774	1.42035		1.36143	1.41886	-0.99161	1.4145	0.06226	1.42035		0.00607	-0.46295
8.23677	1.44496	-9.44175	1.48286		-2.39385	1.48081	-19.8773	1.49173	-9.44175	1.48286		-1.42647	1.38598	4.69465	1.42271		-1.17449	1.41969	2.9098	1.4164	6.69465	1.42271		0.00608	-0.463
9.01349	1.44375	-10.9942	1.48404		1.871	1.48226	-18.132	1.49306	-10.9942	1.48404		5.9862	1.38597	-0.96239	1.42302		3.70228	1.42175	1.54431	1.41742	1.03761	1.42302		0.00608	-0.46305
9.98416	1.44254	-8.08613	1.48542		4.39045	1.48362	-21.4293	1.49416	-8.08613	1.48542		5.20592	1.38459	1.18338	1.42463		3.5072	1.42297	-0.01626	1.41841	3.18338	1.42463		0.00609	-0.4631
11.3427	1.44135	-7.11742	1.48671		2.2555	1.48478	-21.0416	1.49542	-7.11742	1.48671		1.49958	1.38272	3.13409	1.4262		4.67763	1.42442	4.27529	1.42038	5.13409	1.4262		0.00609	-0.46315
7.27097	1.43992	-7.70021	1.48794		3.99921	1.48611	-21.0419	1.49667	-7.70021	1.48794		0.52423	1.38131	0.4031	1.427		1.36143	1.42511	-0.99161	1.42075	2.4031	1.427		0.0061	-0.4632
10.9568	1.43884	-19.3375	1.48866		1.28246	1.48723	-15.8056	1.49816	-19.3375	1.48866		3.45029	1.38055	-3.49831	1.42759		1.16636	1.42633	1.73938	1.42245	-1.49831	1.42759		0.0061	-0.46325
7.85473	1.43745	-12.3567	1.49023		-1.24036	1.48837	-21.4303	1.49916	-12.3567	1.49023		-0.64619	1.37861	-1.15746	1.42924		4.28749	1.4281	-0.79654	1.42328	0.84254	1.42924		0.00611	-0.46331
7.27389	1.43617	-9.64251	1.4916		6.12742	1.48995	-17.7456	1.50058	-9.64251	1.4916		2.08479	1.37782	-1.74267	1.43039		3.5072	1.42922	-3.33245	1.42411	0.25733	1.43039		0.00611	-0.46336
7.27487	1.43492	-14.4919	1.49263		2.82887	1.49105	-24.1459	1.50153	-14.4919	1.49263		2.47493	1.37663	-2.9131	1.43144		5.45791	1.4308	3.10487	1.42643	-0.9131	1.43144		0.00612	-0.46341
10.7667	1.43383	-14.4929	1.49388		1.66359	1.49225	-17.5521	1.50308	-14.4929	1.49388		-0.64619	1.37486	1.96367	1.43351		0.77622	1.43127	0.9591	1.42732	3.96367	1.43351		0.00612	-0.46346
9.02226	1.4325	-13.7181	1.49517		1.6619	1.4935	-18.716	1.50428	-13.7181	1.49517		1.30451	1.37394	-0.96239	1.43427		0.77622	1.43252	-0.79654	1.42828	1.03761	1.43427		0.00613	-0.46351
8.24748	1.43121	-12.9434	1.49645		2.04809	1.49477	-27.6376	1.50513	-12.9434	1.49645		4.42564	1.37321	-3.30324	1.43513		-0.97942	1.43347	0.37389	1.42973	-1.30324	1.43513		0.00613	-0.46356
11.9333	1.43013	-6.54437	1.49799		6.31293	1.49621	-27.8318	1.50637	-6.54437	1.49799		-0.45112	1.37115	0.59817	1.43703		1.36143	1.43511	-0.79654	1.43078	2.59817	1.43703		0.00614	-0.46361
7.66761	1.42869	-14.3029	1.49889		6.31124	1.49746	-21.238	1.50792	-14.3029	1.49889		1.49958	1.37022	-1.35253	1.43795		-1.36956	1.43591	-3.72259	1.43154	0.64747	1.43795		0.00614	-0.46366
8.05646	1.42745	-17.019	1.50002		1.07337	1.49848	-23.3716	1.50907	-17.019	1.50002		1.88972	1.36904	-4.08352	1.43875		-0.97942	1.43722	-1.38175	1.43318	-2.08352	1.43875		0.00615	-0.46371
11.3544	1.42635	-12.5594	1.50147		-1.06158	1.49963	-16.1959	1.51065	-12.5594	1.50147		1.49958	1.36772	-5.25394	1.4398		-0.19913	1.4386	1.34924	1.43489	-3.25394	1.4398		0.00615	-0.46376
9.0281	1.425	-17.2149	1.50251		6.30619	1.50121	-18.7174	1.51178	-17.2149	1.50251		-0.45112	1.36615	0.20803	1.44196		0.38608	1.43995	0.56896	1.43601	2.20803	1.44196		0.00616	-0.46381
8.25332	1.42371	-13.1431	1.50394		-0.67709	1.50215	-16.0025	1.51316	-13.1431	1.50394		3.25522	1.36551	-3.10817	1.44266		6.04312	1.44214	-0.99161	1.437	-1.10817	1.44266		0.00616	-0.46387
11.7452	1.42262	-9.84716	1.50534		1.06663	1.50348	-24.9241	1.514	-9.84716	1.50534		-0.45112	1.36365	-1.5476	1.44417		2.14171	1.44274	0.37389	1.43848	0.4524	1.44417		0.00617	-0.46651
9.22496	1.42126	-11.5936	1.50652		2.81034	1.50481	-22.2092	1.51538	-11.5936	1.50652		-3.57225	1.36188	0.4031	1.44575		0.19101	1.44367	4.08022	1.44035	2.4031	1.44575		0.00617	-0.46656
9.61381	1.42002	-9.65517	1.50785		-1.45787	1.50586	-20.27	1.51671	-9.65517	1.50785		1.49958	1.36147	-1.35253	1.44671		1.16636	1.44508	0.37389	1.44098	0.64747	1.44671		0.00618	-0.46661
10.3905	1.41881	-17.2197	1.50876		-0.68383	1.50715	-19.6884	1.51799	-17.2197	1.50876		1.49958	1.36022	-1.35253	1.44795		-1.56463	1.44588	3.88515	1.44281	0.64747	1.44795		0.00618	-0.46666
11.3612	1.4176	-18.9661	1.50993		2.61135	1.50855	-21.0462	1.51918	-18.9661	1.50993		3.64536	1.35933	-0.37718	1.44937		6.04312	1.44839	-1.18668	1.44322	1.62282	1.44937		0.00619	-0.46671
9.4228	1.41626	-20.9065	1.51109		0.67034	1.50971	-24.3435	1.52028	-20.9065	1.51109		4.42564	1.35821	-1.35253	1.45046		1.75157	1.44893	-0.79654	1.44453	0.64747	1.45046		0.00619	-0.46677
10.3935	1.41506	-23.4287	1.51223		-1.27068	1.51087	-24.9256	1.5215	-23.4287	1.51223		-0.06098	1.35621	-4.08352	1.45125		-0.3942	1.44982	0.37389	1.44598	-2.08352	1.45125		0.0062	-0.46682
11.1702	1.41384	-12.5691	1.51397		-2.82383	1.51205	-22.7924	1.52285	-12.5691	1.51397		5.01085	1.35581	-0.37718	1.45312		2.33678	1.45153	4.47037	1.44791	1.62282	1.45312		0.0062	-0.46687
10.2015	1.41255	-9.27314	1.51537		-3.79518	1.51326	-24.7321	1.52401	-9.27314	1.51537		1.10944	1.3539	-4.8638	1.45362		4.09242	1.45307	1.54431	1.44867	-2.8638	1.45362		0.00621	-0.46692
12.9176	1.41142	-17.0316	1.51627		5.70586	1.51494	-22.7929	1.52535	-17.0316	1.51627		4.23057	1.35318	-3.88845	1.45503		0.58115	1.45373	0.9591	1.44983	-1.88845	1.45503		0.00621	-0.46697
6.90647	1.4099	-11.4084	1.51778		6.47991	1.51623	-23.7629	1.52656	-11.4084	1.51778		-0.06098	1.35121	-0.18211	1.4569		-0.3942	1.45482	3.49501	1.4515	1.81789	1.4569		0.00622	-0.46702
8.26501	1.40871	-15.2881	1.51885		3.37529	1.51734	-25.8965	1.52771	-15.2881	1.51885		5.01085	1.35081	-1.5476	1.45792		-1.95477	1.45581	-3.91767	1.45151	0.4524	1.45792		0.00622	-0.46707
10.7872	1.40758	-14.5134	1.52014		-1.86259	1.51835	-26.2846	1.52894	-14.5134	1.52014		4.62071	1.34949	-3.10817	1.45891		-2.14984	1.45703	4.08022	1.4541	-1.10817	1.45891		0.00623	-0.46713
10.0124	1.40629	-20.1385	1.52113		-3.02787	1.51954	-33.8486	1.52985	-20.1385	1.52113		1.69465	1.34775	0.98831	1.46085		0.58115	1.45873	3.10487	1.45518	2.98831	1.46085		0.00623	-0.46718
11.9528	1.40513	-16.6486	1.52254		0.07338	1.52094	-25.1214	1.5315	-16.6486	1.52254		-0.25605	1.34618	2.15874	1.46229		-0.19913	1.45986	1.93445	1.45624	4.15874	1.46229		0.00624	-0.46723
7.10528	1.40366	-22.0799	1.52354		2.20496	1.52228	-29.5824	1.53254	-22.0799	1.52354		-1.62155	1.3447	1.57353	1.46344		2.92199	1.46163	2.12952	1.45752	3.57353	1.46344		0.00624	-0.46728
9.62745	1.40252	-14.3233	1.52515		-2.64506	1.52331	-30.7463	1.53374	-14.3233	1.52515		-2.98704	1.34322	7.62071	1.4657		-0.19913	1.46236	4.27529	1.45913	9.62071	1.4657		0.00625	-0.46733
11.5678	1.40136	-13.7425	1.52642		-2.25888	1.52458	-28.4192	1.5351	-13.7425	1.52642		4.23057	1.34317	6.64536	1.46679		-1.56463	1.46338	3.29994	1.46022	8.64536	1.46679		0.00625	-0.46738
6.91426	1.3999	-17.6222	1.5275		-1.48483	1.52587	-33.0741	1.53614	-17.6222	1.5275		0.91437	1.34137	-3.30324	1.46638		1.5565	1.46515	0.37389	1.46098	-1.30324	1.46638		0.00626	-0.46483
9.63037	1.39877	-16.2656	1.52881		1.81035	1.52727	-26.6742	1.53768	-16.2656	1.52881		2.08479	1.34032	0.01296	1.46818		-1.95477	1.46581	1.15417	1.46236	2.01296	1.46818		0.00626	-0.46488
12.7343	1.39766	-18.012	1.52998		-2.45786	1.52832	-27.2563	1.5389	-18.012	1.52998		4.0355	1.33939	-2.52295	1.46901		-3.7104	1.46677	2.51966	1.46384	-0.52295	1.46901		0.00627	-0.46494
10.7959	1.39632	-15.8797	1.53133		-5.95034	1.52941	-26.8686	1.54017	-15.8797	1.53133		2.08479	1.33782	-2.9131	1.4702		2.92199	1.46913	5.44572	1.46557	-0.9131	1.4702		0.00627	-0.46242
11.5727	1.39511	-14.5231	1.53264		-1.87943	1.53085	-30.3598	1.54126	-14.5231	1.53264		2.47493	1.33663	-4.08352	1.47125		0.58115	1.46999	1.73938	1.46621	-2.08352	1.47125		0.00628	-0.46247
10.9918	1.39383	-18.5968	1.5337		3.93688	1.53236	-31.5237	1.54246	-18.5968	1.5337		4.81578	1.33577	-1.93774	1.47286		-2.93012	1.47065	-0.60147	1.46707	0.06226	1.47286		0.00628	-0.46252
11.7686	1.39262	-19.7614	1.5349		8.20172	1.53381	-35.4028	1.54353	-19.7614	1.5349		1.30451	1.33394	-0.37718	1.47437		3.31213	1.47294	0.76403	1.46854	1.62282	1.47437		0.00629	-0.46514
9.0544	1.39125	-18.5987	1.5362		3.15778	1.53483	-33.6576	1.54486	-18.5987	1.5362		5.01085	1.3333	1.7686	1.47598		-4.29561	1.47292	3.49501	1.47025	3.7686	1.47598		0.00629	-0.46262
6.1463	1.38986	-18.9876	1.53744		2.38036	1.53605	-28.8092	1.54633	-18.9876	1.53744		3.84043	1.33186	1.96367	1.47726		0.77622	1.47502	-0.4064	1.47085	3.96367	1.47726		0.0063	-0.46524
10.9957	1.38883	-19.5704	1.53866		2.57261	1.5373	-40.4461	1.54705	-19.5704	1.53866		2.08479	1.33032	-4.08352	1.4775		-2.14984	1.47578	-0.01626	1.47216	-2.08352	1.4775		0.0063	-0.46529
9.63913	1.38752	-17.8259	1.53999		-1.11381	1.53839	-39.6706	1.54834	-17.8259	1.53999		2.47493	1.32913	-2.52295	1.47901		-1.56463	1.47713	-0.01626	1.47342	-0.52295	1.47901		0.00631	-0.46534
10.9977	1.38633	-27.9117	1.54078		-1.69729	1.53961	-34.0464	1.54984	-27.9117	1.54078		0.7193	1.32759	1.57353	1.48095		-1.36956	1.47841	-0.99161	1.4745	3.57353	1.48095		0.00631	-0.46539
8.67139	1.38498	-23.646	1.54223		9.93701	1.54139	-39.4771	1.55085	-23.646	1.54223		3.45029	1.32679	-1.74267	1.48164		-0.58928	1.47979	-4.89302	1.4751	0.25733	1.48164		0.00632	-0.46805
9.83599	1.38378	-19.1864	1.54368		3.14767	1.54233	-36.3742	1.55224	-19.1864	1.54368		1.88972	1.32528	3.32916	1.48374		0.97129	1.4813	-0.60147	1.47707	5.32916	1.48374		0.00632	-0.47074
6.92789	1.3824	-20.5449	1.54487		4.69745	1.54365	-33.0774	1.55364	-20.5449	1.54487		-1.62155	1.32345	-0.37718	1.48437		-0.3942	1.48232	3.88515	1.47907	1.62282	1.48437		0.00633	-0.47079
10.4198	1.38131	-17.249	1.54627		1.78677	1.54477	-36.5687	1.55473	-17.249	1.54627		-1.81662	1.32217	-5.83915	1.48471		1.16636	1.48384	2.51966	1.48009	-3.83915	1.48471		0.00633	-0.47084
13.3298	1.38019	-22.2923	1.54729		-0.15425	1.54593	-36.9568	1.55596	-22.2923	1.54729		2.08479	1.32157	1.18338	1.48713		-2.53998	1.48447	5.44572	1.48183	3.18338	1.48713		0.00634	-0.47089
13.3308	1.37894	-17.6388	1.54875		-0.93167	1.54715	-37.7328	1.55718	-17.6388	1.54875		-3.57225	1.31937	1.96367	1.48851		-1.7597	1.48585	0.17881	1.4822	3.96367	1.48851		0.00634	-0.47094
12.7499	1.37766	-9.68829	1.55036		-1.32122	1.54838	-37.1512	1.55846	-9.68829	1.55036		-1.62155	1.31845	-2.13281	1.48908		-1.17449	1.48719	0.76403	1.48355	-0.13281	1.48908		0.00635	-0.471
12.9449	1.37642	-23.071	1.551		6.43442	1.54998	-43.1637	1.55943	-23.071	1.551		5.20592	1.31834	-0.37718	1.49062		-3.12519	1.48812	3.69008	1.48528	1.62282	1.49062		0.00635	-0.47105
9.84281	1.37503	-26.9507	1.55208		2.74801	1.55107	-29.394	1.56131	-26.9507	1.55208		1.69465	1.3165	-1.35253	1.49171		-4.29561	1.48917	4.27529	1.48663	0.64747	1.49171		0.00636	-0.4711
10.0377	1.37379	-21.1336	1.55359		7.01285	1.55251	-27.6487	1.56264	-21.1336	1.55359		3.45029	1.31554	-2.32788	1.4928		-3.32026	1.49059	-0.79654	1.48704	-0.32788	1.4928		0.00636	-0.47115
5.19024	1.37232	-19.1952	1.55493		-2.68549	1.55332	-27.2611	1.56391	-19.1952	1.55493		1.88972	1.31403	-2.13281	1.49408		0.58115	1.49249	2.12952	1.48877	-0.13281	1.49408		0.00637	-0.4712
9.84573	1.37128	-20.3598	1.55613		-0.16604	1.55468	-29.7826	1.56504	-20.3598	1.55613		5.40099	1.31337	0.20803	1.49572		-1.56463	1.49338	7.00628	1.49084	2.20803	1.49572		0.00637	-0.46862
10.8164	1.37007	-21.5244	1.55733		-4.62819	1.55573	-31.5283	1.56621	-21.5244	1.55733		5.01085	1.31205	2.93902	1.49742		-3.51533	1.49431	1.34924	1.49114	4.93902	1.49742		0.00638	-0.46867
8.29617	1.36871	-24.8223	1.55843		4.29105	1.55739	-25.9042	1.56772	-24.8223	1.55843		4.0355	1.31064	-4.66873	1.49741		0.97129	1.4963	3.10487	1.49269	-2.66873	1.49741		0.00638	-0.46872
11.5941	1.36761	-21.5263	1.55983		-0.1711	1.55843	-23.5771	1.56907	-21.5263	1.55983		0.91437	1.30887	-3.30324	1.49888		3.70228	1.49801	-1.18668	1.49322	-1.30324	1.49888		0.00639	-0.46877
9.26781	1.36625	-25.9879	1.56087		2.34835	1.5598	-19.8924	1.57049	-25.9879	1.56087		9.49747	1.30905	-6.61943	1.49958		-0.19913	1.49861	0.37389	1.49473	-4.61943	1.49958		0.00639	-0.46882
8.10516	1.36495	-26.7646	1.56209		-0.56233	1.56092	-25.1291	1.5715	-26.7646	1.56209		6.76648	1.30735	-2.9131	1.50145		-2.73505	1.49944	-0.79654	1.49579	-0.9131	1.50145		0.0064	-0.46887
4.42131	1.36353	-19.202	1.56368		2.15105	1.56229	-29.5901	1.57255	-19.202	1.56368		-0.45112	1.30489	-0.96239	1.50303		2.33678	1.50153	5.64079	1.49811	1.03761	1.50303		0.0064	-0.46631
11.4041	1.3626	-25.409	1.56465		-3.4747	1.56329	-23.772	1.57407	-25.409	1.56465		1.88972	1.30403	1.18338	1.50463		-0.19913	1.50236	-0.4064	1.49835	3.18338	1.50463		0.00641	-0.46636
4.22932	1.36102	-28.319	1.56577		-2.70065	1.56457	-22.9965	1.57535	-28.319	1.56577		7.74184	1.30376	-2.32788	1.5053		0.97129	1.5038	2.51966	1.50009	-0.32788	1.5053		0.00641	-0.46642
11.0181	1.36008	-25.217	1.56716		8.15792	1.56632	-25.324	1.5765	-25.217	1.56716		4.23057	1.30192	-1.15746	1.50674		2.72692	1.50535	-2.3571	1.50053	0.84254	1.50674		0.00642	-0.46908
10.4373	1.3588	-24.0543	1.56846		0.20498	1.5672	-29.0092	1.57758	-24.0543	1.56846		2.08479	1.30031	0.79324	1.50832		2.53185	1.50656	-3.52752	1.50158	2.79324	1.50832		0.00642	-0.46913
8.88675	1.35748	-32.0068	1.56935		-4.25717	1.56825	-31.7247	1.57871	-32.0068	1.56935		0.32916	1.29877	-0.37718	1.50937		4.67763	1.50817	1.15417	1.50361	1.62282	1.50937		0.00643	-0.46918
7.7241	1.35618	-31.038	1.57065		-0.96199	1.56965	-36.3795	1.57975	-31.038	1.57065		-1.81662	1.29716	-1.15746	1.51049		-1.17449	1.50845	2.12952	1.50503	0.84254	1.51049		0.00643	-0.46923
5.97963	1.35485	-28.9057	1.57199		2.91499	1.57108	-30.5615	1.58126	-28.9057	1.57199		5.59606	1.29715	0.4031	1.512		-1.36956	1.50966	4.08022	1.5066	2.4031	1.512		0.00644	-0.46928
6.95029	1.35364	-34.143	1.57301		2.71937	1.57232	-43.362	1.58193	-34.143	1.57301		-2.20676	1.2946	-0.37718	1.51312		3.70228	1.51176	-0.60147	1.50707	1.62282	1.51312		0.00644	-0.46934
7.53308	1.35242	-29.1016	1.57449		2.13589	1.57354	-28.4286	1.58386	-29.1016	1.57449		6.57141	1.29481	-4.8638	1.51363		0.19101	1.51243	0.17881	1.50845	-2.8638	1.51363		0.00645	-0.46939
5.98255	1.3511	-34.5328	1.57549		-3.87773	1.57452	-29.3985	1.58506	-34.5328	1.57549		6.76648	1.29359	-2.32788	1.5153		-1.36956	1.51341	2.9098	1.51016	-0.32788	1.5153		0.00645	-0.46944
8.11684	1.34995	-32.4005	1.57684		1.35678	1.57601	-36.5747	1.58599	-32.4005	1.57684		2.86508	1.29169	-4.66873	1.51616		4.09242	1.51558	0.17881	1.51095	-2.66873	1.51616		0.00646	-0.46949
9.47538	1.34876	-38.2196	1.57782		-2.7175	1.57707	-38.5144	1.58715	-38.2196	1.57782		1.30451	1.29018	-2.13281	1.51783		-0.78435	1.51601	-0.99161	1.51201	-0.13281	1.51783		0.00646	-0.46954
9.08848	1.34749	-35.3115	1.57921		4.26241	1.57864	-35.7994	1.58852	-35.3115	1.57921		-3.76732	1.28809	2.93902	1.51993		2.14171	1.51775	2.12952	1.51378	4.93902	1.51993		0.00647	-0.46959
9.08946	1.34624	-37.0579	1.58038		-0.97547	1.57965	-30.7571	1.59	-37.0579	1.58038		-2.01169	1.28713	-2.52295	1.52027		-2.53998	1.51822	3.29994	1.51522	-0.52295	1.52027		0.00647	-0.46964
4.24198	1.34477	-35.5074	1.5817		-3.30435	1.5808	-36.9635	1.59097	-35.5074	1.5817		0.91437	1.28637	0.79324	1.52207		-0.97942	1.51973	-1.57682	1.51566	2.79324	1.52207		0.00648	-0.4697
11.2247	1.34384	-29.8842	1.5832		2.70589	1.58232	-36.5759	1.59224	-29.8842	1.5832		-0.06098	1.28496	0.01296	1.52319		-2.53998	1.52072	4.47037	1.51792	2.01296	1.52319		0.00648	-0.46975
5.01968	1.34231	-39.3881	1.58402		1.92848	1.58354	-36.5761	1.59349	-39.3881	1.58402		5.40099	1.28462	-3.69338	1.52382		-3.90547	1.52174	-2.55217	1.518	-1.69338	1.52382		0.00649	-0.4698
11.8085	1.34136	-37.0618	1.58538		2.89646	1.58483	-34.0551	1.59485	-37.0618	1.58538		1.49958	1.28272	-2.71803	1.52523		-5.46604	1.52273	0.76403	1.5198	-0.71803	1.52523		0.00649	-0.46985
10.064	1.34003	-34.3477	1.58675		2.31297	1.58606	-33.2796	1.59614	-34.3477	1.58675		1.10944	1.2814	1.37845	1.52717		0.38608	1.52496	-0.79654	1.52079	3.37845	1.52717		0.0065	-0.4699
6.38017	1.33862	-41.1365	1.58769		1.72949	1.58728	-35.4132	1.59729	-41.1365	1.58769		4.23057	1.28067	0.20803	1.52822		-1.17449	1.52595	-2.3571	1.52178	2.20803	1.52822		0.0065	-0.46995
5.99326	1.33735	-36.8708	1.58914		0.95207	1.58849	-39.8741	1.59834	-36.8708	1.58914		1.49958	1.27897	-0.76732	1.52931		-0.19913	1.52736	0.17881	1.52345	1.23268	1.52931		0.00651	-0.47
6.57605	1.33613	-36.8718	1.59039		1.72612	1.58978	-40.2623	1.59957	-36.8718	1.59039		4.81578	1.27827	-1.15746	1.5305		-3.51533	1.52806	3.69008	1.52529	0.84254	1.5305		0.00651	-0.47006
7.93459	1.33494	-35.3212	1.59171		6.1849	1.59123	-35.9957	1.60102	-35.3212	1.59171		-1.62155	1.27594	-3.30324	1.53139		-3.51533	1.52931	3.29994	1.52647	-1.30324	1.53139		0.00652	-0.47011
5.02649	1.33356	-35.3222	1.59296		-0.21658	1.59219	-35.4141	1.60229	-35.3222	1.59296		-0.25605	1.27492	-3.49831	1.53261		-4.49068	1.5304	1.73938	1.52746	-1.49831	1.53261		0.00652	-0.47016
6.96685	1.33239	-35.7111	1.59419		4.04826	1.59364	-38.1296	1.60342	-35.7111	1.59419		-0.45112	1.27364	-1.74267	1.53415		-1.56463	1.53213	1.73938	1.52871	0.25733	1.53415		0.00653	-0.47021
11.6223	1.33135	-40.7544	1.59521		-2.93501	1.59457	-51.318	1.60407	-40.7544	1.59521		-2.5969	1.27203	1.37845	1.53592		-0.00406	1.53364	-2.74724	1.52921	3.37845	1.53592		0.00653	-0.47026
5.80517	1.32984	-37.4585	1.59661		4.43276	1.59615	-43.1726	1.60569	-37.4585	1.59661		5.01085	1.27205	5.08479	1.53779		-1.36956	1.53467	4.66544	1.5317	7.08479	1.53779		0.00654	-0.47031
10.4607	1.3288	-35.3261	1.59796		-2.93838	1.59707	-34.0575	1.60736	-35.3261	1.59796		4.0355	1.27064	-3.69338	1.53757		2.72692	1.5366	4.47037	1.53292	-1.69338	1.53757		0.00654	-0.47037
9.298	1.3275	-38.2362	1.59908		0.93859	1.5985	-40.07	1.60833	-38.2362	1.59908		3.84043	1.26935	-3.30324	1.53889		0.77622	1.53752	-1.57682	1.53316	-1.30324	1.53889		0.00655	-0.47042
6.19597	1.32611	-39.9826	1.60025		5.78524	1.59997	-35.6095	1.60979	-39.9826	1.60025		1.69465	1.26775	-2.32788	1.5403		3.31213	1.5392	-0.99161	1.53451	-0.32788	1.5403		0.00655	-0.47047
12.403	1.32514	-47.1593	1.60117		6.36536	1.60124	-39.2947	1.61087	-47.1593	1.60117		3.25522	1.26676	-1.93774	1.54162		1.5565	1.54015	2.51966	1.53634	0.06226	1.54162		0.00656	-0.47052
7.36154	1.32366	-37.0754	1.60288		2.87287	1.60233	-44.7254	1.61187	-37.0754	1.60288		-2.5969	1.26453	-1.15746	1.543		-1.17449	1.54095	1.73938	1.53746	0.84254	1.543		0.00656	-0.47322
7.75039	1.32243	-41.537	1.60393		5.78019	1.60372	-36.386	1.6135	-41.537	1.60393		1.10944	1.2639	-1.5476	1.54418		-0.19913	1.54236	0.37389	1.53849	0.4524	1.54418		0.00657	-0.47328
8.52712	1.32121	-33.0047	1.60557		6.74817	1.60501	-35.4166	1.6148	-33.0047	1.60557		-0.45112	1.26239	-1.74267	1.5454		6.23819	1.54469	3.69008	1.54029	0.25733	1.5454		0.00657	-0.47333
8.52809	1.31996	-31.2602	1.6069		4.80715	1.60617	-35.8047	1.61603	-31.2602	1.6069		5.59606	1.26215	3.13409	1.54746		0.97129	1.54506	5.25065	1.5418	5.13409	1.54746		0.00658	-0.47338
11.826	1.31886	-35.14	1.60797		-3.33973	1.60705	-41.4293	1.61702	-35.14	1.60797		5.01085	1.2608	-0.37718	1.54813		-2.53998	1.54572	3.10487	1.54269	1.62282	1.54813		0.00658	-0.47343
7.94823	1.31744	-28.741	1.60951		4.80378	1.60867	-38.1325	1.61842	-28.741	1.60951		2.27986	1.25909	-3.69338	1.54882		4.67763	1.54818	2.9098	1.54391	-1.69338	1.54882		0.00659	-0.47348
9.69464	1.31627	-28.548	1.61077		-4.31276	1.60951	-39.8782	1.6196	-28.548	1.61077		0.7193	1.25758	2.35381	1.55108		0.97129	1.54881	2.71473	1.54513	4.35381	1.55108		0.00659	-0.47354
6.01079	1.31485	-34.949	1.61173		-1.59938	1.61088	-31.151	1.62124	-34.949	1.61173		3.64536	1.25682	0.20803	1.55197		3.11706	1.55042	0.56896	1.54602	2.20803	1.55197		0.0066	-0.47359
7.75721	1.31368	-40.3802	1.61273		-3.15253	1.61206	-29.9876	1.62254	-40.3802	1.61273		4.42564	1.2557	-1.5476	1.55293		-1.7597	1.55085	-0.21133	1.54714	0.4524	1.55293		0.0066	-0.47364
11.8309	1.31261	-33.5933	1.61429		-1.99062	1.61337	-26.6908	1.62395	-33.5933	1.61429		1.88972	1.25403	-0.76732	1.55431		-0.19913	1.55236	-1.57682	1.54816	1.23268	1.55431		0.00661	-0.47369
8.72885	1.31122	-41.5458	1.61518		-0.8287	1.61467	-29.0184	1.62509	-41.5458	1.61518		4.23057	1.25317	5.67	1.55664		-1.56463	1.55339	-0.60147	1.54957	7.67	1.55664		0.00661	-0.47374
8.92376	1.30998	-38.0559	1.61659		3.43614	1.61611	-23.0064	1.62661	-38.0559	1.61659		7.3517	1.25244	-3.10817	1.55642		-4.68576	1.55412	-3.13738	1.5504	-1.10817	1.55642		0.00662	-0.47379
10.0884	1.30878	-32.6266	1.61809		-2.57747	1.61709	-27.0794	1.62768	-32.6266	1.61809		-0.06098	1.24995	-4.08352	1.55751		0.38608	1.55621	6.226	1.55321	-2.08352	1.55751		0.00662	-0.47385
7.95602	1.30744	-39.6093	1.61902		-5.68209	1.6182	-29.7949	1.6288	-39.6093	1.61902		0.91437	1.24887	2.15874	1.5598		-1.95477	1.55707	7.00628	1.55459	4.15874	1.5598		0.00663	-0.4739
7.95699	1.30618	-39.9982	1.62025		-2.96871	1.61957	-31.9285	1.62996	-39.9982	1.62025		-2.20676	1.2471	0.01296	1.56069		2.33678	1.55904	2.51966	1.5551	2.01296	1.56069		0.00663	-0.47395
13.3882	1.30518	-34.9567	1.62173		-4.13399	1.62077	-28.2438	1.63138	-34.9567	1.62173		3.45029	1.24679	-2.71803	1.56149		-2.93012	1.55941	0.76403	1.55605	-0.71803	1.56149		0.00664	-0.474
4.08018	1.30351	-42.7152	1.62263		3.81559	1.62238	-33.0926	1.63241	-42.7152	1.62263		2.86508	1.24544	-0.76732	1.56306		-2.14984	1.56079	0.9591	1.55734	1.23268	1.56306		0.00664	-0.4714
5.43872	1.30232	-39.8072	1.62401		0.3231	1.62347	-27.6624	1.6339	-39.8072	1.62401		1.69465	1.244	-1.93774	1.56412		-0.97942	1.56223	0.56896	1.55852	0.06226	1.56412		0.00665	-0.47145
11.2578	1.30133	-33.2142	1.62556		-0.26038	1.6247	-29.4082	1.63507	-33.2142	1.62556		2.67	1.24291	1.57353	1.56595		3.31213	1.5642	1.73938	1.55997	3.57353	1.56595		0.00665	-0.4715
9.51337	1.3	-41.3606	1.62644		-5.30433	1.62572	-23.978	1.63657	-41.3606	1.62644		0.32916	1.24127	-1.93774	1.56662		-1.36956	1.56467	-0.01626	1.56092	0.06226	1.56662		0.00666	-0.47155
8.15677	1.29869	-43.6888	1.62759		-3.94848	1.62703	-36.0027	1.63727	-43.6888	1.62759		-1.2314	1.23976	-2.13281	1.56784		0.38608	1.56621	5.44572	1.56308	-0.13281	1.56784		0.00666	-0.4716
6.60624	1.29737	-33.605	1.62929		-2.3987	1.62835	-25.724	1.63899	-33.605	1.62929		0.91437	1.23887	3.91437	1.57009		-0.19913	1.56737	-5.6733	1.56248	5.91437	1.57009		0.00667	-0.47165
13.0072	1.29641	-33.9939	1.63053		-1.23679	1.62965	-33.288	1.6399	-33.9939	1.63053		5.79113	1.23843	1.96367	1.57102		4.67763	1.56943	3.10487	1.56519	3.96367	1.57102		0.00667	-0.47171
9.51726	1.295	-34.9645	1.63173		-1.82027	1.63088	-29.7973	1.64131	-34.9645	1.63173		1.69465	1.2365	0.01296	1.57194		-3.32026	1.56934	1.73938	1.56622	2.01296	1.57194		0.00668	-0.47176
7.38492	1.29366	-38.2625	1.63283		-0.07656	1.63221	-31.1551	1.6425	-38.2625	1.63283		-3.57225	1.23437	-1.74267	1.5729		-4.29561	1.57043	3.69008	1.56779	0.25733	1.5729		0.00668	-0.47181
6.61014	1.29237	-40.5907	1.63398		-0.27217	1.63345	-29.4098	1.64383	-40.5907	1.63398		9.49747	1.2353	-1.15746	1.57425		-3.12519	1.57188	1.34924	1.56865	0.84254	1.57425		0.00669	-0.47452
4.47779	1.29103	-36.9068	1.6354		2.24727	1.63481	-30.3798	1.64503	-36.9068	1.6354		0.52423	1.23255	-1.93774	1.57537		-0.19913	1.57362	2.32459	1.57006	0.06226	1.57537		0.00669	-0.47457
4.28483	1.28977	-42.532	1.63639		0.69412	1.63599	-31.9316	1.64621	-42.532	1.63639		2.27986	1.23159	-0.18211	1.57691		-4.49068	1.57415	2.51966	1.57135	1.81789	1.57691		0.0067	-0.47463
7.58275	1.28867	-40.9815	1.63771		-4.73769	1.637	-36.0046	1.64728	-40.9815	1.63771		1.30451	1.23018	2.35381	1.57859		-1.95477	1.57582	6.226	1.57321	4.35381	1.57859		0.0067	-0.47468
7.00191	1.28739	-40.7885	1.63897		2.04829	1.63856	-32.126	1.6487	-40.7885	1.63897		-0.84126	1.22857	6.25522	1.58049		-3.7104	1.57678	-0.79654	1.57329	8.25522	1.58049		0.00671	-0.47473
4.67563	1.28603	-38.8501	1.64031		0.49514	1.63974	-37.5567	1.64971	-38.8501	1.64031		1.30451	1.22768	-2.9131	1.58021		1.36143	1.57888	1.15417	1.57487	-0.9131	1.58021		0.00671	-0.47478
8.36142	1.28495	-35.942	1.64169		0.29952	1.64098	-38.1388	1.65093	-35.942	1.64169		3.84043	1.22685	-2.71803	1.58149		0.58115	1.58	3.49501	1.57651	-0.71803	1.58149		0.00672	-0.47483
8.16846	1.28369	-36.7187	1.64291		0.49177	1.64224	-40.0784	1.65209	-36.7187	1.64291		7.3517	1.22619	0.98831	1.58336		-5.85618	1.58017	-5.08809	1.57633	2.98831	1.58336		0.00672	-0.47489
2.73916	1.2822	-42.15	1.64391		1.26582	1.64352	-35.0361	1.65357	-42.15	1.64391		5.01085	1.22455	-2.9131	1.58396		-0.3942	1.58233	1.93445	1.57875	-0.9131	1.58396		0.00673	-0.47494
8.17041	1.28119	-39.2419	1.64529		-2.03273	1.64462	-37.9455	1.65469	-39.2419	1.64529		2.27986	1.22284	3.7193	1.58631		-3.90547	1.583	5.25065	1.58055	5.7193	1.58631		0.00673	-0.47232
7.20169	1.2799	-40.9883	1.64646		-3.97375	1.64578	-36.2003	1.65602	-40.9883	1.64646		-2.5969	1.22078	-1.35253	1.58672		-4.49068	1.58415	0.9591	1.58109	0.64747	1.58672		0.00674	-0.47238
4.48753	1.27852	-44.2862	1.64756		1.84256	1.6473	-37.7521	1.6572	-44.2862	1.64756		4.81578	1.22076	-0.96239	1.58803		-2.53998	1.58573	4.66544	1.58295	1.03761	1.58803		0.00674	-0.47243
4.29457	1.27726	-45.8387	1.64874		-2.61959	1.64835	-39.6917	1.65836	-45.8387	1.64874		0.13409	1.21873	1.37845	1.58967		-3.51533	1.58681	1.34924	1.58365	3.37845	1.58967		0.00675	-0.47248
5.07129	1.27605	-43.3185	1.65011		1.45133	1.64978	-40.4678	1.65958	-43.3185	1.65011		2.47493	1.21787	0.4031	1.59076		0.77622	1.58878	6.03093	1.58568	2.4031	1.59076		0.00675	-0.4752
6.2359	1.27485	-47.5861	1.65116		-4.75622	1.65075	-35.0376	1.66107	-47.5861	1.65116		2.27986	1.21659	-0.96239	1.59178		-2.93012	1.58941	0.17881	1.58596	1.03761	1.59178		0.00676	-0.47525
5.65505	1.27358	-44.2901	1.65256		2.41762	1.65233	-40.0804	1.66209	-44.2901	1.65256		2.86508	1.21544	-1.93774	1.59287		1.16636	1.59134	0.37389	1.58724	0.06226	1.59287		0.00676	-0.4753
8.5651	1.27246	-42.3517	1.6539		-6.50499	1.65317	-42.4079	1.66324	-42.3517	1.6539		2.67	1.21416	-3.49831	1.59386		2.33678	1.59279	1.93445	1.58875	-1.49831	1.59386		0.00677	-0.47535
7.59638	1.27116	-40.2194	1.65525		1.63852	1.65479	-40.6627	1.66457	-40.2194	1.65525		3.25522	1.213	1.7686	1.59599		3.31213	1.5942	0.76403	1.5898	3.7686	1.59599		0.00677	-0.47541
3.52466	1.26973	-45.4567	1.65626		3.57617	1.65613	-39.8871	1.66585	-45.4567	1.65626		1.88972	1.21153	0.59817	1.59704		1.75157	1.59519	3.88515	1.59158	2.59817	1.59704		0.00678	-0.47546
6.04683	1.26859	-39.6395	1.65778		2.99268	1.65735	-42.4086	1.66699	-39.6395	1.65778		-1.2314	1.20976	-4.66873	1.59742		0.19101	1.59618	4.08022	1.59286	-2.66873	1.59742		0.00678	-0.47551
7.79324	1.26742	-37.7011	1.65911		-2.05126	1.65837	-44.5423	1.66814	-37.7011	1.65911		1.88972	1.20903	-0.57225	1.59935		0.58115	1.5975	0.56896	1.59352	1.42775	1.59935		0.00679	-0.47556
7.01847	1.26614	-35.9566	1.66044		-0.88935	1.65968	-40.0818	1.6696	-35.9566	1.66044		0.32916	1.20752	-0.96239	1.60053		-3.51533	1.59807	1.34924	1.5949	1.03761	1.60053		0.00679	-0.47561
7.21338	1.2649	-35.7637	1.6617		-0.1153	1.66096	-39.1123	1.67089	-35.7637	1.6617		1.88972	1.20653	-0.18211	1.60191		-0.00406	1.5999	5.25065	1.5968	1.81789	1.60191		0.0068	-0.47567
7.79617	1.26367	-38.0919	1.66285		-3.21992	1.66207	-38.7247	1.67216	-38.0919	1.66285		1.88972	1.20528	-3.10817	1.60268		1.75157	1.60144	5.83586	1.59815	-1.10817	1.60268		0.0068	-0.47572
9.34864	1.26249	-33.0505	1.66433		1.23886	1.66352	-42.6038	1.67323	-33.0505	1.66433		0.32916	1.20377	-1.5476	1.60419		-4.29561	1.60169	5.44572	1.59934	0.4524	1.60419		0.00681	-0.47577
7.2163	1.26115	-38.2878	1.66534		-0.70215	1.66469	-37.3676	1.67472	-38.2878	1.66534		-2.20676	1.20209	2.54888	1.60612		0.97129	1.60381	-1.96696	1.59935	4.54888	1.60612		0.00681	-0.47582
4.89001	1.25979	-41.1978	1.66646		-2.64317	1.66585	-47.6468	1.6755	-41.1978	1.66646		0.91437	1.20136	-4.27859	1.60623		-1.56463	1.60464	4.86051	1.60174	-2.27859	1.60623		0.00682	-0.47587
7.60612	1.25866	-40.2291	1.66775		2.39741	1.66733	-46.4834	1.67681	-40.2291	1.66775		1.49958	1.20021	0.4031	1.60826		1.36143	1.60638	3.29994	1.60273	2.4031	1.60826		0.00682	-0.47593
3.72833	1.25724	-35.5756	1.66921		-1.09508	1.66842	-43.5745	1.67819	-35.5756	1.66921		3.84043	1.19935	-3.10817	1.60893		5.06777	1.60825	1.73938	1.60372	-1.10817	1.60893		0.00683	-0.47598
11.6808	1.25635	0.49596	1.6721		0.26077	1.66973	-42.7989	1.67947	0.49596	1.6721		1.69465	1.19774	-0.57225	1.6106		4.8727	1.60946	0.17881	1.60471	1.42775	1.6106		0.00683	-0.47603
4.69997	1.25478	3.21012	1.67348		0.45302	1.67099	-33.8778	1.68113	3.21012	1.67348		2.86508	1.19669	-1.93774	1.61162		4.8727	1.61071	4.47037	1.60667	0.06226	1.61162		0.00684	-0.47608
2.9555	1.25345	3.9849	1.67476		0.2574	1.67223	-26.3142	1.68272	3.9849	1.67476		3.84043	1.1956	-1.15746	1.613		-1.7597	1.61086	2.71473	1.60763	0.84254	1.613		0.00684	-0.47613
6.05949	1.25234	0.49304	1.67585		-2.65328	1.67335	-27.2842	1.68393	0.49304	1.67585		0.52423	1.1938	-1.74267	1.61416		-2.14984	1.61204	0.37389	1.60849	0.25733	1.61416		0.00685	-0.47619
9.35741	1.25124	5.34052	1.67732		1.2237	1.67478	-27.4784	1.68517	5.34052	1.67732		1.30451	1.19268	0.79324	1.61583		-0.97942	1.61349	-1.38175	1.60945	2.79324	1.61583		0.00685	-0.47624
6.25537	1.24985	-0.09073	1.67833		0.44628	1.67599	-31.7454	1.68623	-0.09073	1.67833		4.62071	1.19198	0.01296	1.61695		1.5565	1.61516	-1.38175	1.6107	2.01296	1.61695		0.00686	-0.47899
4.12303	1.2485	-3.97046	1.6794		-0.52507	1.6772	-27.8667	1.68765	-3.97046	1.6794		5.01085	1.1908	-2.71803	1.61774		-2.93012	1.61566	2.71473	1.61263	-0.71803	1.61774		0.00686	-0.47905
6.45126	1.24736	2.23459	1.68093		-0.91462	1.67843	-25.5397	1.68901	2.23459	1.68093		1.49958	1.18896	0.98831	1.61961		3.11706	1.61792	-1.38175	1.6132	2.98831	1.61961		0.00687	-0.4791
8.97343	1.24622	-1.25728	1.68203		-0.72237	1.67969	-25.3459	1.69027	-1.25728	1.68203		-3.57225	1.18686	0.20803	1.62073		1.94664	1.61898	2.9098	1.61516	2.20803	1.62073		0.00687	-0.47915
10.7198	1.24505	-6.88246	1.68302		-4.99058	1.68075	-35.2373	1.69107	-6.88246	1.68302		-1.42647	1.18597	-2.71803	1.62149		1.36143	1.62013	6.81121	1.61706	-0.71803	1.62149		0.00688	-0.4792
4.70874	1.24353	-3.39254	1.68443		-1.50147	1.68215	-29.0314	1.6926	-3.39254	1.68443		1.88972	1.18527	3.7193	1.62382		3.70228	1.62177	3.88515	1.61783	5.7193	1.62382		0.00688	-0.47926
8.2006	1.24244	-1.06626	1.68579		1.79371	1.68356	-35.2378	1.69357	-1.06626	1.68579		0.7193	1.18383	1.57353	1.62471		-0.3942	1.62234	-1.18668	1.61823	3.57353	1.62471		0.00689	-0.47931
5.48644	1.24107	-0.8733	1.68704		2.76169	1.68485	-31.1652	1.69501	-0.8733	1.68704		1.49958	1.18271	-1.15746	1.6255		1.94664	1.62398	0.17881	1.61971	0.84254	1.6255		0.00689	-0.47936
9.94799	1.24002	0.09542	1.68834		1.98427	1.68606	-30.1957	1.6963	0.09542	1.68834		1.49958	1.18146	3.32916	1.6275		-0.3942	1.62484	-3.72259	1.62031	5.32916	1.6275		0.0069	-0.47941
6.84595	1.23863	-0.09949	1.68958		-3.64147	1.68706	-31.3596	1.6975	-0.09949	1.68958		-1.81662	1.17966	0.79324	1.62833		4.48256	1.6269	5.25065	1.62306	2.79324	1.62833		0.0069	-0.47947
9.56206	1.2375	-2.8156	1.69071		6.82923	1.68879	-34.8509	1.69859	-2.8156	1.69071		-1.81662	1.17841	-2.32788	1.62906		-0.97942	1.62724	2.32459	1.62382	-0.32788	1.62906		0.00691	-0.47952
5.49033	1.23606	5.13489	1.69232		1.00955	1.68977	-33.6874	1.69989	5.13489	1.69232		3.06015	1.17797	-1.93774	1.63037		2.33678	1.62904	4.47037	1.62543	0.06226	1.63037		0.00691	-0.47957
7.43069	1.2349	1.06122	1.69338		-0.73753	1.69094	-39.8939	1.70086	1.06122	1.69338		-0.64619	1.1761	4.49958	1.6327		-0.58928	1.62981	2.51966	1.62635	6.49958	1.6327		0.00692	-0.48237
8.20741	1.23369	-3.59427	1.69442		-3.45428	1.69207	-34.4637	1.70236	-3.59427	1.69442		1.88972	1.17527	2.15874	1.63356		0.38608	1.63122	4.86051	1.62799	4.15874	1.63356		0.00692	-0.48242
5.49325	1.23231	8.04104	1.6962		-3.84383	1.6933	-32.5245	1.7037	8.04104	1.6962		1.69465	1.17399	0.01296	1.63445		3.31213	1.63296	1.15417	1.62862	2.01296	1.63445		0.00693	-0.48247
4.71847	1.23103	-3.01441	1.69695		-0.54865	1.6947	-33.8824	1.70488	-3.01441	1.69695		3.64536	1.17307	-1.74267	1.63541		-3.7104	1.63304	-0.4064	1.62961	0.25733	1.63541		0.00693	-0.47978
3.9437	1.22974	3.38458	1.69849		-2.6836	1.69585	-32.9129	1.70618	3.38458	1.69849		2.67	1.17165	-1.35253	1.63672		1.36143	1.63513	-0.4064	1.63086	0.64747	1.63672		0.00694	-0.47983
6.65981	1.22862	3.57754	1.69975		4.49024	1.69743	-34.2707	1.70737	3.57754	1.69975		3.45029	1.17053	0.79324	1.63833		-0.19913	1.63612	0.37389	1.63224	2.79324	1.63833		0.00694	-0.47989
7.43653	1.2274	0.47356	1.70086		-0.55371	1.69845	-27.0951	1.70894	0.47356	1.70086		0.32916	1.16876	3.32916	1.64		0.77622	1.63753	5.64079	1.63437	5.32916	1.64		0.00695	-0.47994
6.66175	1.22612	0.08471	1.70209		-2.30079	1.69962	-26.5135	1.71022	0.08471	1.70209		0.91437	1.16761	1.7686	1.64099		1.5565	1.63891	-1.57682	1.63442	3.7686	1.64099		0.00695	-0.47999
7.0506	1.22488	2.99281	1.70347		-0.16921	1.70097	-28.6471	1.71137	2.99281	1.70347		1.10944	1.16639	-4.27859	1.64124		3.31213	1.64046	0.9591	1.63609	-2.27859	1.64124		0.00696	-0.48004
4.72432	1.22353	8.03422	1.70495		0.99271	1.70227	-25.7382	1.71276	8.03422	1.70495		-2.5969	1.16453	-3.49831	1.64261		-1.36956	1.64093	-0.21133	1.63715	-1.49831	1.64261		0.00696	-0.47738
10.1556	1.22252	1.82723	1.70592		3.12429	1.70362	-22.4414	1.71416	1.82723	1.70592		5.20592	1.16458	1.37845	1.64468		-0.78435	1.64227	-2.3571	1.63804	3.37845	1.64468		0.00697	-0.47743
7.24746	1.22114	-1.85857	1.707		0.98934	1.70477	-26.7084	1.71521	-1.85857	1.707		-3.96239	1.1618	-3.30324	1.64515		-0.19913	1.64362	2.71473	1.64013	-1.30324	1.64515		0.00697	-0.47749
11.709	1.2201	-0.30804	1.70832		5.64205	1.70624	-32.333	1.71621	-0.30804	1.70832		4.0355	1.16188	-1.5476	1.64669		3.89735	1.64555	-0.01626	1.64093	0.4524	1.64669		0.00698	-0.47754
4.72821	1.21853	-1.08477	1.70954		8.54936	1.70762	-25.5452	1.71777	-1.08477	1.70954		1.88972	1.16027	-4.47366	1.64745		0.38608	1.64622	-0.21133	1.64215	-2.47366	1.64745		0.00698	-0.47759
12.4867	1.21763	6.47785	1.71113		2.14788	1.70858	-28.2606	1.71889	6.47785	1.71113		2.08479	1.15906	-7.98493	1.64812		0.77622	1.64753	0.76403	1.64356	-5.98493	1.64812		0.00699	-0.47764
5.31198	1.21605	0.65873	1.71212		-0.37493	1.70971	-32.1397	1.71997	0.65873	1.71212		-0.45112	1.15738	-4.08352	1.65002		2.72692	1.64911	3.88515	1.64533	-2.08352	1.65002		0.00699	-0.4777
6.0887	1.21484	-2.05738	1.71325		7.38071	1.71132	-36.2128	1.72103	-2.05738	1.71325		5.40099	1.15711	0.20803	1.65198		1.36143	1.65013	0.17881	1.64596	2.20803	1.65198		0.007	-0.48046
7.44725	1.21365	-0.31291	1.71458		4.47003	1.71243	-28.4553	1.72263	-0.31291	1.71458		5.01085	1.15579	-1.15746	1.65301		-0.00406	1.65115	2.32459	1.64757	0.84254	1.65301		0.007	-0.48052
7.64216	1.21241	-2.25326	1.71574		2.14114	1.71358	-8.86726	1.72477	-2.25326	1.71574		3.25522	1.15425	-0.37718	1.65439		1.16636	1.6526	1.93445	1.64875	1.62282	1.65439		0.00701	-0.48057
6.86738	1.21112	-0.50879	1.71707		4.46666	1.71493	-9.64328	1.72599	-0.50879	1.71707		4.42564	1.1532	0.59817	1.6558		-2.34491	1.65326	3.10487	1.6502	2.59817	1.6558		0.00701	-0.48062
13.8501	1.21019	-1.28552	1.71828		-0.38336	1.71596	-14.1042	1.72704	-1.28552	1.71828		4.23057	1.15191	0.01296	1.65695		0.97129	1.65507	1.15417	1.65112	2.01296	1.65695		0.00702	-0.48067
9.19658	1.20873	1.81652	1.71967		-2.51831	1.71712	-10.2256	1.72846	1.81652	1.71967		-1.2314	1.14975	0.20803	1.65823		7.21354	1.65736	0.76403	1.65231	2.20803	1.65823		0.00702	-0.48073
5.51273	1.20731	6.47006	1.72113		8.72813	1.71888	-9.25611	1.72976	6.47006	1.72113		2.67	1.14915	-2.13281	1.65909		-1.7597	1.65711	2.12952	1.65379	-0.13281	1.65909		0.00703	-0.48078
9.00459	1.20622	10.1539	1.72255		4.07205	1.71992	-11.3897	1.73091	10.1539	1.72255		1.88972	1.14777	-0.96239	1.66054		-1.95477	1.65833	-0.21133	1.65465	1.03761	1.66054		0.00703	-0.48083
11.1389	1.20507	1.23178	1.7234		2.71284	1.72111	-8.67477	1.73229	1.23178	1.7234		-0.64619	1.1461	-5.44901	1.66104		2.53185	1.66033	3.49501	1.65651	-3.44901	1.66104		0.00704	-0.48088
9.58836	1.20375	5.30351	1.72483		2.12935	1.72233	-9.64472	1.73349	5.30351	1.72483		2.27986	1.14534	-3.30324	1.66265		-0.78435	1.66103	8.56684	1.65861	-1.30324	1.66265		0.00704	-0.48094
7.84389	1.20242	0.84195	1.72588		0.77014	1.72352	-10.8086	1.73469	0.84195	1.72588		-1.03633	1.14353	-0.96239	1.66429		1.94664	1.66273	5.05558	1.65928	1.03761	1.66429		0.00705	-0.48099
7.45698	1.20115	-0.32265	1.72708		4.64711	1.72494	-11.9725	1.73589	-0.32265	1.72708		2.27986	1.14284	2.54888	1.66612		3.70228	1.66427	2.51966	1.6601	4.54888	1.66612		0.00705	-0.48104
5.51858	1.19981	0.45213	1.72836		1.73643	1.72606	-7.89996	1.73732	0.45213	1.72836		5.01085	1.14204	-4.08352	1.66627		6.8234	1.66604	0.76403	1.66106	-2.08352	1.66627		0.00706	-0.48385
8.04075	1.19868	-5.75487	1.72933		6.97094	1.72755	-16.2398	1.73819	-5.75487	1.72933		4.0355	1.14063	-1.74267	1.66791		5.45791	1.66707	1.34924	1.66241	0.25733	1.66791		0.00706	-0.4839
9.59323	1.1975	-3.62252	1.73068		3.67239	1.72865	-15.4642	1.73948	-3.62252	1.73068		-1.81662	1.1384	-5.05887	1.66861		1.75157	1.6677	2.32459	1.66382	-3.05887	1.66861		0.00707	-0.48395
8.04269	1.19618	3.9401	1.73227		5.80398	1.73	-15.8524	1.74071	3.9401	1.73227		4.42564	1.13819	-3.30324	1.67015		1.5565	1.66892	0.76403	1.66481	-1.30324	1.67015		0.00707	-0.48401
5.13459	1.19479	-1.49115	1.73328		7.35376	1.73132	-17.5981	1.74188	-1.49115	1.73328		2.86508	1.13668	-1.5476	1.67169		-0.78435	1.66978	-0.01626	1.66593	0.4524	1.67169		0.00708	-0.48406
7.07495	1.19363	0.83514	1.73463		6.9642	1.73255	-8.28905	1.74355	0.83514	1.73463		2.67	1.1354	-0.76732	1.67307		5.65298	1.6721	-1.38175	1.66695	1.23268	1.67307		0.00708	-0.48411
2.61535	1.19218	3.74324	1.73601		0.56273	1.73351	-17.0167	1.74441	3.74324	1.73601		0.52423	1.13379	0.4031	1.67452		1.5565	1.67267	-2.55217	1.66801	2.4031	1.67452		0.00709	-0.48416
11.7314	1.19134	2.77257	1.73722		3.47004	1.73489	-18.7625	1.74558	2.77257	1.73722		-0.06098	1.13245	-1.35253	1.67547		-0.58928	1.67356	-5.28316	1.6688	0.64747	1.67547		0.00709	-0.48422
7.65969	1.18991	0.83222	1.73838		2.11082	1.73608	-15.4657	1.74698	0.83222	1.73838		4.62071	1.13198	-2.9131	1.67647		-1.56463	1.67465	1.93445	1.67126	-0.9131	1.67647		0.0071	-0.48427
8.43641	1.18869	-0.52633	1.73957		3.27274	1.73738	-8.48395	1.74855	-0.52633	1.73957		3.84043	1.1306	-3.10817	1.67768		1.75157	1.67645	2.51966	1.6726	-1.10817	1.67768		0.0071	-0.48432
4.9465	1.18728	1.21814	1.7409		-5.06808	1.73826	-11.3933	1.74966	1.21814	1.7409		0.32916	1.12876	-1.93774	1.67913		2.92199	1.67789	-1.38175	1.6732	0.06226	1.67913		0.00711	-0.48438
12.705	1.18639	2.3808	1.7422		1.52397	1.73981	-11.7815	1.7509	2.3808	1.7422		-3.76732	1.12683	0.4031	1.68077		1.75157	1.67895	1.34924	1.67491	2.4031	1.68077		0.00711	-0.48443
8.05146	1.18493	0.44044	1.74337		-1.58065	1.74091	-17.6	1.75188	0.44044	1.74337		-0.45112	1.12613	2.35381	1.68234		1.5565	1.68017	5.25065	1.67681	4.35381	1.68234		0.00712	-0.48448
9.41	1.18374	-1.49991	1.74453		2.29633	1.74234	-17.4063	1.75314	-1.49991	1.74453		1.88972	1.12527	-1.74267	1.68291		2.14171	1.68151	-0.21133	1.67715	0.25733	1.68291		0.00712	-0.48453
14.2594	1.18271	3.34757	1.746		11.0216	1.74399	-15.4671	1.75448	3.34757	1.746		-0.45112	1.12363	0.4031	1.68452		1.16636	1.6826	-2.94231	1.67794	2.4031	1.68452		0.00713	-0.48459
14.2604	1.18146	0.24358	1.74711		4.03836	1.74492	-9.843	1.75599	0.24358	1.74711		-0.45112	1.12238	-0.57225	1.68561		2.72692	1.68411	0.9591	1.67984	1.42775	1.68561		0.00713	-0.48188
11.1584	1.18007	6.06075	1.74862		-1.78132	1.74591	-15.4676	1.75698	6.06075	1.74862		2.67	1.12165	-2.13281	1.6866		-3.7104	1.68429	-0.60147	1.68083	-0.13281	1.6866		0.00714	-0.48193
11.3533	1.17882	-3.24925	1.74945		5.58646	1.74749	-12.1708	1.75838	-3.24925	1.74945		3.64536	1.12056	2.35381	1.68859		1.5565	1.68642	-1.96696	1.68186	4.35381	1.68859		0.00714	-0.48199
12.13	1.17761	2.56792	1.75096		0.73644	1.74852	-17.0196	1.75941	2.56792	1.75096		-2.79197	1.11824	-4.66873	1.68867		2.53185	1.68783	-0.01626	1.68343	-2.66873	1.68867		0.00715	-0.48204
10.3855	1.17628	2.56695	1.75221		-3.53177	1.74958	-19.1532	1.76056	2.56695	1.75221		2.67	1.1179	-2.52295	1.69028		0.58115	1.68876	4.27529	1.6854	-0.52295	1.69028		0.00715	-0.48209
7.67137	1.17491	1.40234	1.75341		4.9996	1.75122	-13.917	1.76205	1.40234	1.75341		2.86508	1.11668	-3.88845	1.6913		0.58115	1.69	0.37389	1.686	-1.88845	1.6913		0.00716	-0.48214
12.5208	1.17388	3.34075	1.75475		-1.78974	1.75216	-13.1415	1.76334	3.34075	1.75475		-0.06098	1.11495	-2.32788	1.69281		2.14171	1.69152	5.44572	1.68809	-0.32788	1.69281		0.00716	-0.4822
9.22483	1.17248	3.53371	1.75601		2.28117	1.75359	-16.6327	1.76443	3.53371	1.75601		4.0355	1.11438	-1.15746	1.69426		-2.34491	1.69202	4.86051	1.68925	0.84254	1.69426		0.00717	-0.48225
10.9712	1.17131	3.92062	1.75728		-2.95671	1.75461	-14.4996	1.76578	3.92062	1.75728		4.42564	1.11319	0.79324	1.69583		0.58115	1.69376	1.73938	1.68997	2.79324	1.69583		0.00717	-0.4823
11.9419	1.1701	-3.25607	1.7582		2.66567	1.75611	-14.1119	1.76704	-3.25607	1.7582		-1.42647	1.11097	0.4031	1.69702		1.94664	1.69523	6.81121	1.69207	2.4031	1.69702		0.00718	-0.48235
6.31867	1.16859	2.94898	1.75973		0.53072	1.75726	-16.6334	1.76818	2.94898	1.75973		0.7193	1.11007	1.57353	1.69847		-6.63646	1.69505	1.54431	1.69244	3.57353	1.69847		0.00718	-0.48241
8.06509	1.16742	4.69345	1.76106		-8.00403	1.75813	-16.2458	1.76945	4.69345	1.76106		2.67	1.10915	0.98831	1.69962		-1.36956	1.69718	3.88515	1.69408	2.98831	1.69962		0.00719	-0.48246
11.363	1.16632	1.20159	1.76215		3.04848	1.75988	-18.7673	1.77058	1.20159	1.76215		0.32916	1.10751	3.13409	1.70123		-0.58928	1.69856	-3.52752	1.6941	5.13409	1.70123		0.00719	-0.48251
11.9458	1.1651	1.58849	1.76342		0.33173	1.76101	-13.5311	1.77207	1.58849	1.76342		1.49958	1.10645	-3.30324	1.7014		2.33678	1.7003	0.9591	1.69609	-1.30324	1.7014		0.0072	-0.48257
13.4983	1.16392	-2.87306	1.76447		1.68758	1.76232	-12.7555	1.77336	-2.87306	1.76447		0.7193	1.10508	-2.52295	1.70278		3.11706	1.70168	2.51966	1.69761	-0.52295	1.70278		0.0072	-0.48262
9.23262	1.16248	5.07743	1.76608		-4.32603	1.7633	-14.3073	1.77454	5.07743	1.76608		-0.64619	1.1036	0.79324	1.70459		-2.34491	1.70202	-1.57682	1.69817	2.79324	1.70459		0.00721	-0.48543
8.45784	1.16119	7.40371	1.76744		-0.06119	1.76474	-13.3378	1.77583	7.40371	1.76744		-1.62155	1.10218	-4.8638	1.70489		-0.00406	1.70366	-2.16203	1.69933	-2.8638	1.70489		0.00721	-0.48549
9.23456	1.15998	-7.91838	1.76799		-3.35974	1.76584	-19.5443	1.7768	-7.91838	1.76799		3.84043	1.10184	-1.15746	1.70676		-2.53998	1.70449	1.73938	1.70123	0.84254	1.70676		0.00722	-0.48554
10.5931	1.15879	-1.90727	1.76951		7.3049	1.76757	-16.4414	1.77819	-1.90727	1.76951		5.20592	1.10082	-0.57225	1.70811		-1.56463	1.7059	1.34924	1.70241	1.42775	1.70811		0.00722	-0.48559
4.00018	1.15724	4.68566	1.77106		4.20029	1.76868	-18.1871	1.77936	4.68566	1.77106		2.67	1.09915	-3.69338	1.70884		-0.19913	1.70738	2.9098	1.70392	-1.69338	1.70884		0.00723	-0.48565
6.52235	1.1561	0.2241	1.77211		0.51387	1.76977	-20.1268	1.78052	0.2241	1.77211		0.13409	1.09748	-1.74267	1.71041		4.48256	1.70941	0.37389	1.70475	0.25733	1.71041		0.00723	-0.4857
4.97182	1.15478	3.32614	1.7735		0.90005	1.77103	-11.9814	1.78214	3.32614	1.7735		-0.84126	1.09606	-0.96239	1.71179		-5.46604	1.709	4.08022	1.70662	1.03761	1.71179		0.00724	-0.48575
7.30005	1.15364	11.6645	1.77513		3.4195	1.7724	-23.8122	1.78286	11.6645	1.77513		-1.81662	1.09465	2.35381	1.7136		-2.34491	1.71077	4.47037	1.70793	4.35381	1.7136		0.00724	-0.48581
10.2101	1.15252	-0.74851	1.77582		5.35715	1.77374	-11.4001	1.78467	-0.74851	1.77582		1.49958	1.09395	-1.35253	1.71423		1.94664	1.71273	-3.91767	1.70778	0.64747	1.71423		0.00725	-0.48586
10.7929	1.1513	1.1899	1.77716		7.2948	1.77508	-17.0247	1.78567	1.1899	1.77716		3.84043	1.09309	-0.18211	1.71567		-1.95477	1.71334	-0.4064	1.70962	1.81789	1.71567		0.00725	-0.48591
12.7332	1.15013	2.74043	1.77848		-0.46422	1.77597	-22.2614	1.78668	2.74043	1.77848		-1.2314	1.091	0.98831	1.71712		3.70228	1.71553	0.37389	1.711	2.98831	1.71712		0.00726	-0.48596
7.49789	1.14865	3.32127	1.77975		-0.85377	1.77721	-18.5767	1.7881	3.32127	1.77975		0.52423	1.09004	-2.52295	1.71778		-0.00406	1.71616	-3.33245	1.71163	-0.52295	1.71778		0.00726	-0.48602
5.94735	1.14733	3.70817	1.78102		2.63535	1.77862	-15.6678	1.78948	3.70817	1.78102		0.32916	1.08876	0.4031	1.71952		-2.34491	1.71702	0.17881	1.71347	2.4031	1.71952		0.00727	-0.48607
8.08165	1.14617	0.02237	1.7821		-2.21467	1.77965	-15.0862	1.79075	0.02237	1.7821		1.49958	1.0877	-1.35253	1.72048		3.5072	1.71925	-2.74724	1.71423	0.64747	1.72048		0.00727	-0.48612
8.66444	1.14495	-3.27555	1.7832		3.01984	1.78113	-21.4866	1.79171	-3.27555	1.7832		-1.81662	1.0859	-1.35253	1.72173		-0.19913	1.71988	-0.79654	1.7158	0.64747	1.72173		0.00728	-0.48618
10.4108	1.14378	1.95981	1.78469		-5.5149	1.782	-16.8322	1.79318	1.95981	1.78469		7.74184	1.08624	-1.5476	1.72295		-5.85618	1.72018	-0.60147	1.71709	0.4524	1.72295		0.00728	-0.48623
8.86032	1.14246	7.19516	1.78618		8.4466	1.78388	-18.9658	1.79433	7.19516	1.78618		-1.81662	1.0834	-3.10817	1.72394		-1.36956	1.72218	-1.96696	1.71811	-1.10817	1.72394		0.00729	-0.48628
5.75829	1.14107	-3.27847	1.78695		4.56625	1.78495	-21.6812	1.79546	-3.27847	1.78695		2.86508	1.08293	-1.35253	1.72548		1.36143	1.72389	-1.57682	1.71942	0.64747	1.72548		0.00729	-0.48634
8.08652	1.13992	-2.50369	1.78824		1.65557	1.78607	-23.233	1.79664	-2.50369	1.78824		5.59606	1.08214	1.7686	1.72725		-0.3942	1.72485	1.73938	1.72123	3.7686	1.72725		0.0073	-0.48639
5.37236	1.13855	0.98622	1.78965		-2.22478	1.78715	-19.7423	1.79804	0.98622	1.78965		6.57141	1.08105	-2.71803	1.72775		3.5072	1.72675	1.54431	1.72244	-0.71803	1.72775		0.0073	-0.48644
8.67028	1.13745	5.44583	1.7911		3.3976	1.78865	-17.9971	1.79937	5.44583	1.7911		1.10944	1.07889	-5.25394	1.72858		4.09242	1.72809	1.73938	1.72373	-3.25394	1.72858		0.00731	-0.4865
9.44701	1.13623	1.37215	1.79217		-0.28881	1.78973	-18.3852	1.80061	1.37215	1.79217		1.88972	1.07777	2.35381	1.7311		1.16636	1.72886	5.64079	1.72563	4.35381	1.7311		0.00731	-0.48655
4.40559	1.13475	6.80145	1.79366		1.64883	1.79107	-14.7005	1.80202	6.80145	1.79366		2.47493	1.07662	3.13409	1.73248		2.92199	1.7304	2.9098	1.72642	5.13409	1.73248		0.00732	-0.4866
8.47926	1.13369	3.30958	1.79476		3.39255	1.7924	-23.2342	1.80289	3.30958	1.79476		0.52423	1.07504	0.79324	1.73334		-0.58928	1.73106	-0.01626	1.72719	2.79324	1.73334		0.00732	-0.48665
7.31661	1.13239	-2.70347	1.79573		1.45153	1.79356	-19.9374	1.80429	-2.70347	1.79573		2.08479	1.07405	-0.76732	1.73433		3.5072	1.733	-0.21133	1.7284	1.23268	1.73433		0.00733	-0.48671
7.8994	1.13116	1.56219	1.79718		-5.72568	1.79449	-14.7012	1.80578	1.56219	1.79718		6.76648	1.07358	-0.96239	1.73555		0.97129	1.73382	2.12952	1.73004	1.03761	1.73555		0.00733	-0.48676
5.37917	1.1298	4.27635	1.79855		6.29649	1.79629	-23.041	1.80665	4.27635	1.79855		-3.76732	1.07058	-2.32788	1.73657		-4.49068	1.73416	1.54431	1.7312	-0.32788	1.73657		0.00734	-0.48681
7.70741	1.12865	-4.45184	1.7994		1.83434	1.79733	-26.5322	1.80774	-4.45184	1.7994		0.13409	1.06997	0.4031	1.73827		-1.56463	1.7359	2.32459	1.73258	2.4031	1.73827		0.00734	-0.48687
10.4235	1.12753	5.43803	1.8011		8.03852	1.79887	-23.0415	1.80915	5.43803	1.8011		3.84043	1.06934	-2.32788	1.73907		-4.88082	1.7366	-0.21133	1.7334	-0.32788	1.73907		0.00735	-0.48692
8.48511	1.12619	4.07949	1.80229		2.60671	1.79987	-16.2537	1.81071	4.07949	1.80229		2.67	1.0679	-2.52295	1.74029		0.19101	1.73869	1.34924	1.73491	-0.52295	1.74029		0.00735	-0.48697
10.0376	1.12501	0.00582	1.80336		-3.9887	1.80082	-15.2843	1.812	0.00582	1.80336		2.67	1.06665	-0.76732	1.74183		-4.29561	1.7392	1.93445	1.73626	1.23268	1.74183		0.00736	-0.48703
5.77192	1.12357	3.30179	1.80476		0.08221	1.80225	-20.9089	1.81299	3.30179	1.80476		2.86508	1.06543	-1.74267	1.74291		-0.78435	1.74103	-1.18668	1.73699	0.25733	1.74291		0.00736	-0.48708
7.3244	1.12239	-2.51733	1.80574		1.24412	1.80356	-22.6546	1.81417	-2.51733	1.80574		2.86508	1.06418	-0.96239	1.7443		3.31213	1.74296	3.10487	1.73896	1.03761	1.7443		0.00737	-0.48713
11.3981	1.12132	6.40285	1.8074		0.66064	1.80478	-20.9093	1.81549	6.40285	1.8074		1.88972	1.06277	0.79324	1.74584		4.48256	1.74441	-5.47823	1.73877	2.79324	1.74584		0.00737	-0.48718
4.99909	1.11978	2.52312	1.80847		2.40435	1.80611	-17.0307	1.81692	2.52312	1.80847		1.30451	1.06142	-2.9131	1.74647		2.33678	1.7453	-0.79654	1.74081	-0.9131	1.74647		0.00738	-0.48724
5.00006	1.11853	0.58276	1.80963		4.342	1.80745	-20.9098	1.818	0.58276	1.80963		-0.64619	1.05985	-0.37718	1.74814		-5.46604	1.74525	5.83586	1.74316	1.62282	1.74814		0.00738	-0.48729
12.3707	1.11761	0.77573	1.81089		4.34031	1.8087	-21.8798	1.8192	0.77573	1.81089		0.7193	1.05882	-7.98493	1.74813		2.92199	1.7479	-1.77189	1.74314	-5.98493	1.74813		0.00739	-0.48734
8.68684	1.1162	-3.68583	1.81194		0.84783	1.80979	-21.1042	1.82049	-3.68583	1.81194		1.10944	1.05764	-7.00958	1.74954		-2.53998	1.74824	2.12952	1.74504	-5.00958	1.74954		0.00739	-0.4874
9.46356	1.11498	2.13135	1.81346		3.36728	1.81116	-24.5954	1.82158	2.13135	1.81346		2.47493	1.05661	-2.71803	1.7515		-0.78435	1.74978	2.32459	1.74633	-0.71803	1.7515		0.0074	-0.48745
11.21	1.11381	2.32431	1.81472		3.55953	1.81241	-24.0139	1.82286	2.32431	1.81472		0.32916	1.05501	-4.27859	1.75249		-2.14984	1.7508	-2.94231	1.7467	-2.27859	1.75249		0.0074	-0.4875
12.5685	1.11262	1.54758	1.81593		5.88504	1.81377	-27.5051	1.82395	1.54758	1.81593		-1.03633	1.05353	-0.37718	1.75439		-2.34491	1.75202	3.69008	1.74905	1.62282	1.75439		0.00741	-0.48756
10.0483	1.11126	0.18904	1.81712		7.24089	1.81508	-25.3719	1.82529	0.18904	1.81712		-1.2314	1.05225	0.20803	1.75574		-1.17449	1.75347	-0.60147	1.74959	2.20803	1.75574		0.00741	-0.48761
10.825	1.11004	2.12745	1.81846		-2.06959	1.81591	-18.9721	1.82683	2.12745	1.81846		6.57141	1.0523	-0.18211	1.75693		-0.58928	1.75482	0.76403	1.75107	1.81789	1.75693		0.00742	-0.48766
10.4381	1.10878	0.96285	1.81965		2.38919	1.81736	-27.3119	1.82771	0.96285	1.81965		6.18127	1.05098	0.4031	1.75827		-0.58928	1.75607	-0.01626	1.75219	2.4031	1.75827		0.00742	-0.49053
9.08153	1.10746	0.38006	1.82088		-4.59409	1.8183	-25.9545	1.82902	0.38006	1.82088		3.25522	1.04924	-6.42436	1.75839		1.36143	1.75764	0.76403	1.75357	-4.42436	1.75839		0.00743	-0.49058
9.47038	1.10623	-2.72393	1.82199		8.97955	1.82016	-24.4032	1.83034	-2.72393	1.82199		3.64536	1.04806	-7.59479	1.75944		-0.19913	1.75863	-5.08809	1.75384	-5.59479	1.75944		0.00743	-0.49064
13.5441	1.10517	-1.56127	1.82329		-2.46419	1.82089	-21.1064	1.83174	-1.56127	1.82329		-0.84126	1.04606	-3.88845	1.76131		-2.73505	1.75946	-1.77189	1.75564	-1.88845	1.76131		0.00744	-0.49069
7.14507	1.10363	4.06196	1.8248		3.54605	1.82242	-20.7188	1.83301	4.06196	1.8248		3.25522	1.04549	-2.13281	1.76285		-3.32026	1.76061	-3.52752	1.7566	-0.13281	1.76285		0.00744	-0.49359
11.8006	1.10259	6.19431	1.82614		1.02324	1.82355	-19.1674	1.83433	6.19431	1.82614		5.59606	1.04463	-4.08352	1.76378		-1.36956	1.76219	-1.96696	1.75811	-2.08352	1.76378		0.00745	-0.49365
11.9955	1.10135	-4.27933	1.82692		-2.08138	1.82466	-31.774	1.835	-4.27933	1.82692		5.59606	1.04338	-1.5476	1.76545		1.36143	1.76389	1.34924	1.75991	0.4524	1.76545		0.00745	-0.4937
7.7298	1.0999	1.3439	1.82842		2.9592	1.82614	-29.6409	1.83635	1.3439	1.82842		0.13409	1.04122	-0.37718	1.76689		0.19101	1.76495	-2.3571	1.76055	1.62282	1.76689		0.00746	-0.49376
8.50653	1.09869	2.50656	1.82973		2.76358	1.82738	-26.538	1.83774	2.50656	1.82973		4.42564	1.04069	-1.15746	1.76801		-1.17449	1.76597	0.56896	1.76228	0.84254	1.76801		0.00746	-0.49381
10.8348	1.09754	0.5662	1.83089		4.5073	1.82871	-30.805	1.8388	0.5662	1.83089		7.15663	1.03989	-5.05887	1.76861		1.36143	1.76764	-1.38175	1.76321	-3.05887	1.76861		0.00747	-0.49386
7.73273	1.09615	1.34098	1.83217		-6.74251	1.82945	-33.3265	1.83993	1.34098	1.83217		0.7193	1.03757	0.01296	1.77071		-0.19913	1.76863	-5.6733	1.76374	2.01296	1.77071		0.00747	-0.49392
11.2246	1.09506	1.72789	1.83344		4.50393	1.83121	-24.2114	1.8416	1.72789	1.83344		1.30451	1.03642	-3.49831	1.77137		0.19101	1.76995	-6.06344	1.76493	-1.49831	1.77137		0.00748	-0.49397
10.0619	1.09376	1.1451	1.83466		3.92044	1.83244	-23.6298	1.84288	1.1451	1.83466		2.47493	1.03536	-1.93774	1.77288		0.38608	1.77123	-0.01626	1.76719	0.06226	1.77288		0.00748	-0.49403
9.28715	1.09247	-1.18314	1.83581		0.81583	1.83354	2.35834	1.84531	-1.18314	1.83581		-0.06098	1.03369	-3.49831	1.77387		1.36143	1.77264	-3.33245	1.76788	-1.49831	1.77387		0.00749	-0.49408
7.15481	1.09112	-4.09318	1.83693		-0.54339	1.83473	0.22472	1.84646	-4.09318	1.83693		-1.03633	1.03228	-1.5476	1.77545		1.36143	1.77389	-0.99161	1.76952	0.4524	1.77545		0.00749	-0.49413
8.12547	1.08992	-2.93053	1.83823		5.07899	1.83624	6.23672	1.84798	-2.93053	1.83823		1.30451	1.03142	-0.96239	1.7768		2.72692	1.77537	-0.79654	1.77081	1.03761	1.7768		0.0075	-0.49419
11.0355	1.0888	-2.54362	1.8395		5.0773	1.83749	2.55156	1.84907	-2.54362	1.8395		-3.76732	1.02932	-5.83915	1.77723		-2.53998	1.77574	-1.96696	1.77186	-3.83915	1.77723		0.0075	-0.49424
7.15773	1.08737	1.72204	1.84094		-1.51811	1.83844	-1.32755	1.85014	1.72204	1.84094		-1.81662	1.0284	3.32916	1.78001		-0.19913	1.77738	-0.21133	1.7734	5.32916	1.78001		0.00751	-0.4943
4.63751	1.08601	-0.41225	1.8421		1.58314	1.83983	3.71474	1.85162	-0.41225	1.8421		-1.2314	1.02725	-3.10817	1.78019		0.19101	1.7787	-2.16203	1.77433	-1.10817	1.78019		0.00751	-0.49435
10.8445	1.08504	2.10797	1.84346		4.87832	1.84123	-3.84929	1.85253	2.10797	1.84346		-1.81662	1.0259	-0.57225	1.78186		-0.97942	1.77975	2.9098	1.77643	1.42775	1.78186		0.00752	-0.4944
9.10003	1.08371	1.91306	1.8447		4.29483	1.84245	0.61116	1.85398	1.91306	1.8447		3.45029	1.02553	2.54888	1.78363		0.19101	1.7812	5.44572	1.7781	4.54888	1.78363		0.00752	-0.49446
4.44649	1.08225	3.26965	1.84601		6.81428	1.84382	3.32613	1.85535	3.26965	1.84601		-0.06098	1.02369	-4.27859	1.78375		0.97129	1.78258	-2.55217	1.77802	-2.27859	1.78375		0.00753	-0.49451
11.8171	1.08134	-1.1919	1.84706		4.29146	1.84495	-1.13481	1.8564	-1.1919	1.84706		0.13409	1.02247	-3.69338	1.78509		2.53185	1.78409	0.9591	1.77985	-1.69338	1.78509		0.00753	-0.49456
8.71508	1.07995	0.35863	1.84838		3.70798	1.84618	1.96804	1.85779	0.35863	1.84838		4.62071	1.02197	-3.30324	1.78641		1.36143	1.78514	2.12952	1.7813	-1.30324	1.78641		0.00754	-0.49462
8.13424	1.07867	2.87885	1.84975		-2.49957	1.84715	-5.01416	1.85872	2.87885	1.84975		6.96155	1.02111	-1.15746	1.78802		1.5565	1.78643	-1.96696	1.78186	0.84254	1.78802		0.00754	-0.49467
10.0746	1.07751	1.90819	1.85095		1.18348	1.84856	-3.46285	1.86005	1.90819	1.85095		1.69465	1.01898	0.4031	1.78953		0.77622	1.78755	5.44572	1.78435	2.4031	1.78953		0.00755	-0.49473
11.2392	1.07631	-1.97155	1.85203		-0.5636	1.84973	-2.49337	1.86134	-1.97155	1.85203		1.88972	1.01777	-2.13281	1.79035		-0.97942	1.7885	-1.77189	1.7844	-0.13281	1.79035		0.00755	-0.49478
9.68866	1.07499	-0.42102	1.85335		1.18011	1.85106	0.60948	1.86273	-0.42102	1.85335		1.30451	1.01642	-1.15746	1.79177		-0.58928	1.78982	-2.3571	1.78555	0.84254	1.79177		0.00756	-0.49483
6.78056	1.07361	-3.13713	1.85447		1.56629	1.85233	-3.46357	1.8638	-3.13713	1.85447		4.62071	1.01572	-2.9131	1.79272		-2.93012	1.79068	-4.50288	1.78644	-0.9131	1.79272		0.00756	-0.49489
7.75123	1.0724	-0.42297	1.85585		1.75854	1.85359	1.19083	1.86526	-0.42297	1.85585		0.7193	1.01382	0.59817	1.79456		2.92199	1.7929	3.69008	1.78906	2.59817	1.79456		0.00757	-0.49494
8.14008	1.07117	-1.97545	1.85703		-0.76428	1.85473	4.87551	1.86668	-1.97545	1.85703		5.79113	1.01342	1.57353	1.79597		1.16636	1.79386	0.76403	1.78982	3.57353	1.79597		0.00757	-0.495
11.0501	1.07005	-2.3643	1.85826		0.59157	1.85604	-1.52486	1.86763	-2.3643	1.85826		6.18127	1.01223	-2.13281	1.7966		2.53185	1.79534	-0.99161	1.79078	-0.13281	1.7966		0.00758	-0.49505
12.2147	1.06885	-0.23195	1.85961		0.39595	1.85728	0.60827	1.86898	-0.23195	1.85961		0.91437	1.0101	0.20803	1.79824		5.84805	1.79714	1.15417	1.79238	2.20803	1.79824		0.00758	-0.4951
10.6642	1.06753	1.9004	1.86095		2.72147	1.85864	7.97788	1.87057	1.9004	1.86095		3.84043	1.00934	0.59817	1.79956		-1.36956	1.79719	3.10487	1.79396	2.59817	1.79956		0.00759	-0.49516
17.0651	1.06657	0.73579	1.86215		0.00472	1.85976	-2.30136	1.87135	0.73579	1.86215		0.32916	1.0075	-5.44901	1.7998		1.5565	1.79893	2.71473	1.79514	-3.44901	1.7998		0.00759	-0.49521
14.351	1.0652	0.92876	1.86341		1.74843	1.86109	-2.49554	1.87259	0.92876	1.86341		0.7193	1.00632	-3.30324	1.80141		-0.3942	1.79985	2.71473	1.79639	-1.30324	1.80141		0.0076	-0.49816
10.0853	1.06376	-5.66611	1.86436		5.43148	1.86251	-2.88367	1.87382	-5.66611	1.86436		0.13409	1.00497	1.96367	1.80354		1.36143	1.80139	3.49501	1.79777	3.96367	1.80354		0.0076	-0.49822
11.2499	1.06256	-1.40045	1.8658		3.87833	1.86369	-2.49602	1.87509	-1.40045	1.8658		3.64536	1.00431	-1.93774	1.80414		0.19101	1.80245	1.15417	1.79863	0.06226	1.80414		0.00761	-0.49827
12.6084	1.06137	-0.23779	1.86711		-2.13528	1.86467	1.3826	1.87652	-0.23779	1.86711		-0.06098	1.00244	-5.64408	1.80477		2.92199	1.80415	4.27529	1.8004	-3.64408	1.80477		0.00761	-0.49833
12.2216	1.0601	2.47637	1.86848		-0.19764	1.866	1.96419	1.8778	2.47637	1.86848		4.42564	1.00194	-2.52295	1.80654		3.89735	1.80557	2.71473	1.80139	-0.52295	1.80654		0.00762	-0.49838
6.21044	1.05858	2.66933	1.86974		0.38248	1.86728	-0.75125	1.87892	2.66933	1.86974		2.47493	1.00036	-1.35253	1.80798		0.58115	1.80626	0.9591	1.80235	0.64747	1.80798		0.00762	-0.49844
6.01747	1.05732	2.28048	1.87097		6.19879	1.8688	2.54554	1.88032	2.28048	1.87097		2.86508	0.99918	-2.9131	1.80897		-0.58928	1.80732	-0.01626	1.80344	-0.9131	1.80897		0.00763	-0.50143
9.3154	1.05622	4.8007	1.87234		5.80924	1.87003	2.35136	1.88156	4.8007	1.87234		5.59606	0.99838	1.37845	1.81094		0.19101	1.8087	-3.72259	1.80407	3.37845	1.81094		0.00763	-0.50148
7.57093	1.05489	-0.4366	1.87335		2.70462	1.87114	2.93295	1.88284	-0.4366	1.87335		1.30451	0.99642	-1.5476	1.8117		3.11706	1.81044	-3.13738	1.80542	0.4524	1.8117		0.00764	-0.50153
12.4203	1.05386	-2.95877	1.87449		3.47867	1.87242	-0.55827	1.88393	-2.95877	1.87449		3.64536	0.99556	-6.8145	1.81207		2.72692	1.81162	1.73938	1.80748	-4.8145	1.81207		0.00764	-0.50159
6.60318	1.05235	6.9311	1.87619		3.47699	1.87367	5.06584	1.88544	6.9311	1.87619		0.7193	0.99382	-1.35253	1.81423		-0.00406	1.81242	2.71473	1.80889	0.64747	1.81423		0.00765	-0.50164
9.90111	1.05125	-1.60315	1.87705		-4.47596	1.87456	0.02307	1.88646	-1.60315	1.87705		3.06015	0.99296	0.4031	1.81578		-2.34491	1.81328	-2.16203	1.80933	2.4031	1.81578		0.00765	-0.5017
14.3627	1.0502	4.40796	1.87857		4.83115	1.87624	-5.98941	1.88744	4.40796	1.87857		-2.79197	0.99073	-1.93774	1.81664		1.75157	1.81521	1.54431	1.8112	0.06226	1.81664		0.00766	-0.49882
9.70912	1.04874	8.28575	1.88		0.369	1.87728	1.57414	1.88903	8.28575	1.88		-1.42647	0.98971	1.37845	1.81844		2.53185	1.81659	4.27529	1.8129	3.37845	1.81844		0.00766	-0.49887
6.60708	1.04735	-1.80001	1.88079		-1.76595	1.87844	-0.75342	1.89017	-1.80001	1.88079		1.10944	0.98888	0.79324	1.81959		0.77622	1.81755	3.29994	1.81399	2.79324	1.81959		0.00767	-0.49602
10.2929	1.04626	4.2111	1.88231		-3.70696	1.8796	2.15549	1.89156	4.2111	1.88231		3.06015	0.98796	-0.57225	1.82061		0.97129	1.81883	0.56896	1.81479	1.42775	1.82061		0.00767	-0.49898
9.32416	1.04497	4.40406	1.88357		0.94575	1.88106	1.57342	1.89278	4.40406	1.88357		4.62071	0.98697	-7.00958	1.82079		1.5565	1.82018	-1.57682	1.81568	-5.00958	1.82079		0.00768	-0.49903
7.57969	1.04364	-0.83324	1.88458		-6.81326	1.88196	-5.99061	1.89369	-0.83324	1.88458		4.81578	0.98575	0.98831	1.82338		4.28749	1.82188	-2.55217	1.81677	2.98831	1.82338		0.00768	-0.49909
8.55035	1.04243	-1.80391	1.88579		1.91204	1.8836	-3.66353	1.89504	-1.80391	1.88579		1.10944	0.98388	0.4031	1.82453		-0.19913	1.82239	0.9591	1.8186	2.4031	1.82453		0.00769	-0.49914
13.9816	1.04143	-1.02913	1.88708		0.94069	1.88481	1.18481	1.89651	-1.02913	1.88708		3.84043	0.98309	-3.30324	1.82516		5.65298	1.82461	-1.77189	1.8194	-1.30324	1.82516		0.00769	-0.4992
9.52199	1.03998	2.26685	1.88848		1.90868	1.8861	-0.56092	1.89768	2.26685	1.88848		9.88761	0.98285	-1.5476	1.8267		2.14171	1.82528	1.15417	1.82113	0.4524	1.8267		0.0077	-0.49925
9.91084	1.03875	3.23556	1.88977		-2.16561	1.88717	-4.44003	1.89876	3.23556	1.88977		2.27986	0.98033	-1.5476	1.82795		-0.58928	1.82607	0.56896	1.82229	0.4524	1.82795		0.0077	-0.49931
7.39062	1.03738	-4.71688	1.89066		0.93564	1.88856	-4.63421	1.9	-4.71688	1.89066		4.42564	0.97944	-2.13281	1.8291		1.94664	1.82774	-0.4064	1.82337	-0.13281	1.8291		0.00771	-0.49936
14.9552	1.03647	-0.06333	1.89212		1.51575	1.88984	0.60202	1.90149	-0.06333	1.89212		1.69465	0.97773	-1.5476	1.83045		1.94664	1.82899	1.54431	1.82495	0.4524	1.83045		0.00771	-0.49942
2.73805	1.03467	-4.33095	1.89318		-4.49786	1.89081	-2.50132	1.9026	-4.33095	1.89318		2.67	0.97664	-3.49831	1.83138		-0.19913	1.82989	2.71473	1.8264	-1.49831	1.83138		0.00772	-0.49947
4.48447	1.0335	-2.58648	1.89451		-2.17235	1.89217	-0.95001	1.90392	-2.58648	1.89451		0.91437	0.9751	-0.96239	1.83305		1.36143	1.8314	5.83586	1.82817	1.03761	1.83305		0.00772	-0.49952
5.84301	1.03231	-2.00564	1.89578		-3.91943	1.89334	4.6741	1.90542	-2.00564	1.89578		0.52423	0.97379	-2.9131	1.83398		1.36143	1.83265	2.51966	1.82886	-0.9131	1.83398		0.00773	-0.49958
3.51673	1.03095	-2.39449	1.89701		3.44835	1.89493	5.25569	1.9067	-2.39449	1.89701		-0.64619	0.97234	-1.93774	1.83539		-3.7104	1.83305	4.86051	1.8305	0.06226	1.83539		0.00773	-0.49963
5.45708	1.02979	-5.88635	1.89811		6.35566	1.89631	-2.89017	1.90758	-5.88635	1.89811		3.06015	0.97171	-0.76732	1.83683		2.72692	1.83537	-4.11273	1.83026	1.23268	1.83683		0.00774	-0.49969
4.48837	1.0285	-2.97825	1.89949		2.47531	1.89738	-1.14492	1.90891	-2.97825	1.89949		6.96155	0.97111	1.7686	1.83851		-2.73505	1.83571	-0.01626	1.83219	3.7686	1.83851		0.00774	-0.49974
6.42872	1.02734	0.51166	1.9009		3.05543	1.89866	0.98822	1.91026	0.51166	1.9009		6.18127	0.96973	-2.71803	1.83901		0.38608	1.83748	1.34924	1.83367	-0.71803	1.83901		0.00775	-0.50274
7.78726	1.02615	-3.56201	1.90196		-0.82492	1.89973	1.95769	1.91155	-3.56201	1.90196		2.27986	0.96783	-2.71803	1.84026		1.94664	1.83899	-0.21133	1.83466	-0.71803	1.84026		0.00775	-0.5028
8.75793	1.02494	1.09153	1.90342		4.40959	1.90122	0.21196	1.91272	1.09153	1.90342		-0.84126	0.96606	-4.27859	1.84125		-2.53998	1.8395	0.76403	1.83607	-2.27859	1.84125		0.00776	-0.50285
8.7589	1.02369	-8.21848	1.90425		4.60184	1.90248	5.64213	1.91422	-8.21848	1.90425		1.88972	0.96526	-3.30324	1.84266		2.92199	1.84166	1.73938	1.83748	-1.30324	1.84266		0.00776	-0.50291
7.01443	1.02236	-3.371	1.90572		5.76375	1.90378	5.25401	1.91545	-3.371	1.90572		0.91437	0.96385	1.7686	1.84476		1.36143	1.84265	-2.94231	1.83795	3.7686	1.84476		0.00777	-0.50296
8.56691	1.02118	-4.92348	1.9069		0.71981	1.9048	-4.05551	1.91628	-4.92348	1.9069		0.7193	0.96257	-3.10817	1.84519		-1.17449	1.84347	1.73938	1.83998	-1.10817	1.84519		0.00777	-0.50302
12.0588	1.02009	-2.79113	1.90825		3.23926	1.90617	2.15043	1.91781	-2.79113	1.90825		0.7193	0.96132	0.59817	1.84706		-1.95477	1.84459	4.27529	1.84166	2.59817	1.84706		0.00778	-0.50307
11.284	1.01881	1.08666	1.90968		1.88004	1.90736	-4.056	1.91878	1.08666	1.90968		2.08479	0.9603	-4.8638	1.8474		3.70228	1.84679	1.93445	1.84252	-2.8638	1.8474		0.00778	-0.50313
8.18196	1.01741	-3.18095	1.91073		2.07229	1.90862	0.40446	1.92023	-3.18095	1.91073		1.10944	0.95888	-2.32788	1.84907		1.94664	1.84774	2.71473	1.8439	-0.32788	1.84907		0.00779	-0.50318
9.15262	1.01621	-5.12131	1.91189		-2.00199	1.90968	-2.11704	1.92137	-5.12131	1.91189		4.42564	0.95819	-1.15746	1.85052		2.53185	1.84909	0.37389	1.84476	0.84254	1.85052		0.00779	-0.50324
12.2566	1.0151	1.47161	1.91344		0.12959	1.91103	-3.087	1.92257	1.47161	1.91344		5.79113	0.95716	-4.27859	1.85125		2.14171	1.85028	-0.4064	1.84588	-2.27859	1.85125		0.0078	-0.50329
7.99094	1.01366	4.18578	1.91482		-2.00536	1.91218	-0.17809	1.92396	4.18578	1.91482		-0.06098	0.95494	-6.22929	1.85217		-1.36956	1.85094	-0.60147	1.84709	-4.22929	1.85217		0.0078	-0.50335
11.0949	1.01255	1.66361	1.91595		3.03521	1.91366	6.41574	1.92551	1.66361	1.91595		3.06015	0.95421	-0.96239	1.8543		3.5072	1.85301	-4.30781	1.84773	1.03761	1.8543		0.00781	-0.5034
8.96258	1.0112	-2.60401	1.91701		1.28813	1.91483	3.11846	1.92661	-2.60401	1.91701		0.13409	0.95247	-1.35253	1.85549		-0.3942	1.8536	-0.99161	1.84953	0.64747	1.85549		0.00781	-0.50644
6.44236	1.00984	-0.27772	1.91836		7.10444	1.91635	-1.73036	1.92764	-0.27772	1.91836		0.32916	0.95125	-5.05887	1.85612		-0.19913	1.85489	0.76403	1.85107	-3.05887	1.85612		0.00782	-0.5065
3.34032	1.00844	-2.99383	1.91949		-0.07277	1.91727	0.01489	1.92897	-2.99383	1.91949		-2.5969	0.94952	-5.44901	1.8573		5.26284	1.85705	-2.3571	1.8518	-3.44901	1.8573		0.00782	-0.50655
9.15944	1.00746	-4.54631	1.92067		-2.40165	1.91842	-2.70056	1.93009	-4.54631	1.92067		4.0355	0.94937	-0.37718	1.8594		-0.97942	1.85726	0.37389	1.85351	1.62282	1.8594		0.00783	-0.50661
8.96647	1.0062	-4.93516	1.9219		-4.34267	1.91958	3.1175	1.93161	-4.93516	1.9219		4.0355	0.94812	-1.15746	1.86052		1.36143	1.8589	2.9098	1.85518	0.84254	1.86052		0.00783	-0.50666
11.1008	1.00505	0.30019	1.92339		3.21904	1.92117	-0.37372	1.9327	0.30019	1.92339		7.3517	0.94742	-2.32788	1.86157		-1.56463	1.85966	0.17881	1.85597	-0.32788	1.86157		0.00784	-0.50672
12.4593	1.00386	-4.3553	1.92443		3.21736	1.92242	0.20787	1.93397	-4.3553	1.92443		-0.25605	0.94491	-1.15746	1.86302		1.16636	1.86137	2.51966	1.85761	0.84254	1.86302		0.00784	-0.50677
10.327	1.00251	-3.58052	1.92572		0.30667	1.92354	-5.02884	1.93499	-3.58052	1.92572		9.3024	0.94525	-1.5476	1.86421		-3.51533	1.86184	3.88515	1.85909	0.4524	1.86421		0.00785	-0.50683
6.64311	1.00109	-1.25423	1.92707		5.92905	1.92504	-2.11993	1.93637	-1.25423	1.92707		2.08479	0.9428	-3.49831	1.86513		1.5565	1.86393	0.56896	1.85979	-1.49831	1.86513		0.00785	-0.50689
3.73501	0.99971	-5.52185	1.92813		2.82444	1.92615	-4.25355	1.93752	-5.52185	1.92813		3.64536	0.9418	-1.93774	1.86664		-0.58928	1.86482	0.17881	1.86097	0.06226	1.86664		0.00786	-0.50694
8.3905	0.99867	-0.28649	1.92962		-0.28018	1.92726	5.63732	1.93922	-0.28649	1.92962		6.18127	0.94098	-4.27859	1.8675		-1.56463	1.86591	1.15417	1.86239	-2.27859	1.8675		0.00786	-0.507
8.39148	0.99742	-2.80866	1.93075		2.82107	1.92865	0.98244	1.94026	-2.80866	1.93075		3.06015	0.93921	-3.88845	1.86882		-3.32026	1.86687	2.51966	1.86386	-1.88845	1.86882		0.00787	-0.50705
9.36214	0.99622	3.20245	1.93228		3.20725	1.92992	3.11558	1.94161	3.20245	1.93228		-0.25605	0.9374	1.96367	1.87104		-5.85618	1.8677	1.73938	1.86499	3.96367	1.87104		0.00787	-0.50711
10.3328	0.99501	-4.94393	1.93316		-3.0003	1.93089	-6.58183	1.94242	-4.94393	1.93316		2.86508	0.93667	-2.32788	1.87158		-0.3942	1.86986	1.93445	1.86627	-0.32788	1.87158		0.00788	-0.50716
12.2732	0.99385	-3.3934	1.93448		4.75535	1.93249	7.57579	1.94431	-3.3934	1.93448		7.3517	0.93617	-3.69338	1.8726		1.5565	1.87143	1.93445	1.86752	-1.69338	1.8726		0.00788	-0.50722
12.662	0.99262	-3.20043	1.93573		-5.91266	1.93326	0.59359	1.94524	-3.20043	1.93573		4.42564	0.93444	-3.30324	1.87391		-0.19913	1.87239	2.32459	1.86883	-1.30324	1.87391		0.00789	-0.50727
8.20241	0.99116	-1.84384	1.93705		-4.16895	1.93459	4.08433	1.94665	-1.84384	1.93705		6.57141	0.93354	0.4031	1.87578		-0.00406	1.87367	3.29994	1.87024	2.4031	1.87578		0.00789	-0.50733
14.9912	0.99022	0.87032	1.93842		-1.45557	1.93596	0.59311	1.94774	0.87032	1.93842		6.37634	0.93226	-2.9131	1.87648		-0.3942	1.87486	-3.52752	1.87036	-0.9131	1.87648		0.0079	-0.50738
7.62254	0.98864	-7.08212	1.93931		0.48208	1.9373	-5.41938	1.94872	-7.08212	1.93931		4.42564	0.93068	-3.10817	1.8777		1.16636	1.87637	-2.55217	1.87177	-1.10817	1.8777		0.0079	-0.50744
6.45988	0.98733	-6.1134	1.9406		-4.56187	1.93832	-0.95892	1.95017	-6.1134	1.9406		5.40099	0.9296	-1.93774	1.87914		0.77622	1.87755	0.37389	1.87351	0.06226	1.87914		0.00791	-0.50749
6.46086	0.98608	-0.10229	1.94213		-2.62422	1.93966	0.59239	1.9515	-0.10229	1.94213		5.9862	0.92844	-5.25394	1.87984		-2.93012	1.87818	-0.4064	1.87463	-3.25394	1.87984		0.00791	-0.50755
7.23759	0.98487	-7.47292	1.94304		-1.26837	1.94097	-2.12306	1.95262	-7.47292	1.94304		5.40099	0.9271	-4.47366	1.88122		-0.00406	1.87992	2.71473	1.8764	-2.47366	1.88122		0.00792	-0.50761
7.23856	0.98362	-0.68605	1.9446		8.03873	1.94264	3.30711	1.95412	-0.68605	1.9446		2.86508	0.92542	-2.52295	1.88279		-2.14984	1.88081	-2.74724	1.87674	-0.52295	1.88279		0.00792	-0.50766
7.43347	0.98238	-0.68703	1.94585		-4.95647	1.9433	-0.76594	1.95518	-0.68703	1.94585		-0.25605	0.92365	-8.76521	1.883		-1.36956	1.88219	0.17881	1.87848	-6.76521	1.883		0.00793	-0.50772
3.94356	0.98097	0.08775	1.94714		-3.21276	1.94463	-4.25716	1.95628	0.08775	1.94714		3.06015	0.92296	-6.42436	1.88464		-1.56463	1.88341	2.71473	1.88015	-4.42436	1.88464		0.00793	-0.51081
11.896	0.98008	-1.07685	1.94833		-3.21444	1.94588	-1.54219	1.95765	-1.07685	1.94833		-0.84126	0.92106	-1.35253	1.88674		3.5072	1.88551	5.44572	1.88185	0.64747	1.88674		0.00794	-0.51086
11.897	0.97883	-6.70203	1.94933		-0.50106	1.94726	1.56066	1.95904	-6.70203	1.94933		0.91437	0.9201	-6.61943	1.88711		-2.93012	1.88568	-2.16203	1.88184	-4.61943	1.88711		0.00794	-0.51092
5.88586	0.97731	-3.98787	1.9507		-5.35108	1.94829	0.5907	1.96025	-3.98787	1.9507		5.01085	0.91953	-0.18211	1.88943		1.16636	1.88762	-3.13738	1.88292	1.81789	1.88943		0.00795	-0.51097
9.7656	0.97623	-6.3161	1.95185		2.40456	1.94989	0.59046	1.9615	-6.3161	1.95185		0.7193	0.91757	0.4031	1.89078		-2.53998	1.88825	-3.33245	1.88414	2.4031	1.89078		0.00795	-0.51103
15.0029	0.97522	-3.40801	1.95323		-4.77265	1.95081	-5.80991	1.96246	-3.40801	1.95323		2.47493	0.91661	-0.96239	1.8918		2.14171	1.89028	-1.38175	1.88572	1.03761	1.8918		0.00796	-0.51109
9.37967	0.97372	2.40917	1.95474		2.98299	1.95242	1.5597	1.96404	2.40917	1.95474		-0.25605	0.9149	-3.10817	1.8927		0.38608	1.89124	-4.11273	1.88651	-1.10817	1.8927		0.00796	-0.51114
12.4837	0.97261	-2.6342	1.95576		1.81771	1.95361	-3.87096	1.96504	-2.6342	1.95576		-0.64619	0.91359	-1.35253	1.89424		-1.56463	1.89216	-3.91767	1.88779	0.64747	1.89424		0.00797	-0.5112
10.3513	0.97126	0.07996	1.95714		4.72502	1.955	-1.73782	1.96639	0.07996	1.95714		1.88972	0.91276	-4.66873	1.89494		-2.14984	1.89332	4.27529	1.89041	-2.66873	1.89494		0.00797	-0.51125
8.4129	0.96992	-1.8604	1.9583		4.72334	1.95625	5.2439	1.96796	-1.8604	1.9583		3.06015	0.91171	-3.88845	1.89632		1.75157	1.89521	-0.21133	1.89091	-1.88845	1.89632		0.00798	-0.51131
13.2623	0.96889	-4.5765	1.95943		0.45512	1.9573	-0.18676	1.96896	-4.5765	1.95943		0.91437	0.9101	-7.00958	1.89705		5.45791	1.89708	3.10487	1.89271	-5.00958	1.89705		0.00798	-0.50833
10.3542	0.96751	2.21036	1.96098		-4.00702	1.95835	1.17061	1.97027	2.21036	1.96098		-0.64619	0.90859	-7.20465	1.89826		-1.7597	1.89713	2.32459	1.89383	-5.20465	1.89826		0.00799	-0.50838
5.50675	0.96604	-0.11787	1.96213		-3.42691	1.95963	2.14008	1.97157	-0.11787	1.96213		1.30451	0.90766	-7.00958	1.89955		-0.97942	1.89851	-0.21133	1.89466	-5.00958	1.89955		0.00799	-0.50844
8.99861	0.96495	-1.67035	1.96331		-0.13173	1.96103	-4.84212	1.9725	-1.67035	1.96331		6.37634	0.90726	-1.15746	1.90177		-3.12519	1.8994	1.93445	1.89627	0.84254	1.90177		0.008	-0.50849
6.47839	0.96358	0.46199	1.96466		3.16345	1.96243	0.39411	1.97399	0.46199	1.96466		5.79113	0.90591	2.54888	1.90364		-5.0759	1.90033	1.73938	1.89749	4.54888	1.90364		0.008	-0.50855
8.2248	0.96241	-4.1935	1.96569		4.71323	1.96375	-3.29105	1.97507	-4.1935	1.96569		4.62071	0.90447	-5.25394	1.90359		-3.7104	1.90181	2.51966	1.89887	-3.25394	1.90359		0.00801	-0.5086
9.58335	0.96122	2.59337	1.96725		4.12975	1.96497	0.19968	1.97648	2.59337	1.96725		4.23057	0.90315	-1.74267	1.90542		4.28749	1.90439	2.71473	1.90015	0.25733	1.90542		0.00801	-0.50866
8.61463	0.95993	0.07119	1.96839		-2.6596	1.96591	5.62986	1.97798	0.07119	1.96839		3.84043	0.90184	0.01296	1.90697		1.5565	1.90518	1.15417	1.90114	2.01296	1.90697		0.00802	-0.50871
9.00348	0.9587	-1.48128	1.96957		-0.52802	1.96726	4.85384	1.97919	-1.48128	1.96957		5.01085	0.90078	-4.66873	1.90744		-2.14984	1.90582	-0.4064	1.90213	-2.66873	1.90744		0.00802	-0.50877
8.2287	0.95741	-6.71859	1.97058		0.6339	1.96856	-1.35258	1.98016	-6.71859	1.97058		-1.03633	0.89852	-0.96239	1.9093		-2.34491	1.90703	3.10487	1.90396	1.03761	1.9093		0.00803	-0.51187
12.6903	0.95636	-3.42261	1.97198		-1.30712	1.96972	-3.09831	1.98133	-3.42261	1.97198		2.08479	0.89779	-0.96239	1.91055		1.16636	1.90887	-1.18668	1.9045	1.03761	1.91055		0.00803	-0.51192
7.06702	0.95486	3.75212	1.97356		3.73346	1.9712	0.58637	1.98275	3.75212	1.97356		6.37634	0.89726	1.18338	1.91216		-0.19913	1.90989	2.51966	1.90637	3.18338	1.91216		0.00804	-0.51198
10.171	0.95375	4.33297	1.97483		2.76211	1.97241	0.78007	1.98401	4.33297	1.97483		-3.96239	0.89429	-5.83915	1.91224		0.38608	1.91124	2.51966	1.90762	-3.83915	1.91224		0.00804	-0.51512
6.48715	0.95233	-7.49824	1.97555		3.34222	1.97369	3.49504	1.98538	-7.49824	1.97555		0.32916	0.89375	1.18338	1.91466		1.5565	1.91268	-0.21133	1.90841	3.18338	1.91466		0.00805	-0.51517
12.3063	0.95135	3.16739	1.97728		0.43154	1.9748	1.16748	1.98653	3.16739	1.97728		6.57141	0.89354	-6.03422	1.91471		-0.58928	1.91358	-2.74724	1.90924	-4.03422	1.91471		0.00805	-0.51523
6.29516	0.94982	0.25734	1.9784		0.62379	1.97606	0.00358	1.98772	0.25734	1.9784		5.20592	0.89206	-7.00958	1.9158		-3.32026	1.91437	3.10487	1.91146	-5.00958	1.9158		0.00806	-0.51529
11.7264	0.94882	1.61394	1.97971		1.59177	1.97736	-1.74216	1.9889	1.61394	1.97971		2.86508	0.89042	-0.37718	1.91815		5.45791	1.91708	-0.4064	1.91213	1.62282	1.91815		0.00806	-0.51534
6.68499	0.94734	-0.52036	1.98086		6.63235	1.97884	1.74858	1.9903	-0.52036	1.98086		5.40099	0.8896	-1.93774	1.91914		-0.00406	1.91742	-0.01626	1.91344	0.06226	1.91914		0.00807	-0.5154
8.62534	0.94618	-0.32739	1.98212		1.0066	1.97983	-1.54869	1.9914	-0.32739	1.98212		-0.84126	0.88731	-4.66873	1.91994		1.75157	1.91897	-5.08809	1.91385	-2.66873	1.91994		0.00807	-0.51546
7.26875	0.94487	0.64132	1.98342		0.42312	1.98105	-0.57922	1.9927	0.64132	1.98342		1.49958	0.88645	-3.10817	1.92145		-0.78435	1.91979	-0.01626	1.91594	-1.10817	1.92145		0.00808	-0.51551
10.3727	0.94376	0.83429	1.98468		-0.74216	1.98225	2.13575	1.99407	0.83429	1.98468		3.06015	0.88545	-2.13281	1.92286		0.38608	1.92124	-2.3571	1.9168	-0.13281	1.92286		0.00808	-0.51557
11.3434	0.94255	1.22119	1.98594		3.32875	1.98369	4.26888	1.99542	1.22119	1.98594		-0.25605	0.88365	-1.15746	1.92427		0.38608	1.92249	1.54431	1.9187	0.84254	1.92427		0.00809	-0.51562
12.3141	0.94135	-0.91311	1.9871		-5.206	1.98455	3.10498	1.99662	-0.91311	1.9871		-0.06098	0.88243	-3.69338	1.9251		-2.73505	1.92322	2.12952	1.92005	-1.69338	1.9251		0.00809	-0.51568
5.5272	0.93979	-0.5262	1.98836		1.57998	1.98611	4.07446	1.99791	-0.5262	1.98836		1.88972	0.88151	-5.44901	1.92606		-0.58928	1.92483	2.12952	1.9213	-3.44901	1.92606		0.0081	-0.51574
8.43725	0.93867	-4.01806	1.98946		4.48729	1.98749	4.46211	1.99918	-4.01806	1.98946		6.18127	0.88097	-1.15746	1.92802		0.58115	1.92627	5.05558	1.92304	0.84254	1.92802		0.0081	-0.51579
10.3776	0.93751	-0.33421	1.99087		0.02515	1.98854	-0.77461	2.00019	-0.33421	1.99087		0.13409	0.87872	-1.35253	1.92924		2.72692	1.92788	2.9098	1.92393	0.64747	1.92924		0.00811	-0.51585
8.63313	0.93618	0.63451	1.99217		4.28999	1.98998	4.46162	2.00168	0.63451	1.99217		6.37634	0.87851	-2.52295	1.93029		-1.7597	1.92838	3.49501	1.92528	-0.52295	1.93029		0.00811	-0.51591
12.125	0.93509	-6.54218	1.99309		5.45191	1.99129	1.35829	2.00279	-6.54218	1.99309		0.52423	0.87628	0.20803	1.932		0.58115	1.93002	-0.99161	1.92578	2.20803	1.932		0.00812	-0.51596
6.30782	0.93357	-5.7674	1.99438		3.31696	1.99244	5.23692	2.00422	-5.7674	1.99438		1.49958	0.8752	-3.30324	1.93266		-3.12519	1.93065	2.32459	1.92759	-1.30324	1.93266		0.00812	-0.51602
11.933	0.93258	3.34672	1.99604		0.01841	1.99354	-3.49078	2.00507	3.34672	1.99604		2.86508	0.87417	-2.52295	1.93405		1.16636	1.93262	-0.21133	1.92841	-0.52295	1.93405		0.00813	-0.51608
9.0249	0.9312	1.01849	1.99719		-2.50441	1.99467	-1.74553	2.0064	1.01849	1.99719		1.69465	0.87273	-0.18211	1.93568		1.5565	1.93394	3.88515	1.93035	1.81789	1.93568		0.00813	-0.51613
11.935	0.93008	1.40539	1.99845		-3.28183	1.99589	1.35733	2.00779	1.40539	1.99845		-0.84126	0.87106	-4.8638	1.93616		4.09242	1.93561	5.44572	1.93186	-2.8638	1.93616		0.00814	-0.51619
15.2329	0.92898	-3.83192	1.99947		-1.34418	1.99723	0.9692	2.00902	-3.83192	1.99947		1.88972	0.87026	0.20803	1.93825		0.19101	1.93621	-1.18668	1.932	2.20803	1.93825		0.00814	-0.51625
7.08844	0.92736	5.47614	2.00114		3.1146	1.99868	-3.29779	2.01008	5.47614	2.00114		6.96155	0.86986	3.7193	1.94008		-0.97942	1.93726	6.42107	1.93452	5.7193	1.94008		0.00815	-0.5163
9.80455	0.92623	-3.63993	2.00197		-0.37788	1.99977	3.29604	2.01163	-3.63993	2.00197		7.93691	0.86877	-3.49831	1.94013		-2.34491	1.93829	4.08022	1.93538	-1.49831	1.94013		0.00815	-0.51636
5.92676	0.92481	-4.02878	2.00321		2.72337	2.00116	5.62312	2.01298	-4.02878	2.00321		1.10944	0.86638	-2.13281	1.94161		-4.49068	1.93918	1.15417	1.93614	-0.13281	1.94161		0.00816	-0.51641
8.83681	0.92369	-5.96913	2.00437		-2.51451	2.00218	0.58035	2.014	-5.96913	2.00437		5.79113	0.86591	-0.76732	1.94309		-3.90547	1.94053	-0.79654	1.93707	1.23268	1.94309		0.00816	-0.51647
6.12265	0.92231	7.41163	2.00623		-0.7708	2.00351	-1.55327	2.01516	7.41163	2.00623		0.13409	0.86372	-0.37718	1.9444		1.94664	1.94275	0.56896	1.93854	1.62282	1.9444		0.00817	-0.51653
8.25694	0.92116	0.81676	2.00718		3.49404	2.00495	0.19198	2.01649	0.81676	2.00718		4.0355	0.86312	-0.57225	1.94562		-0.19913	1.94364	2.71473	1.94015	1.42775	1.94562		0.00817	-0.51658
7.48216	0.91988	-0.15391	2.00838		4.46203	2.00624	1.93723	2.01782	-0.15391	2.00838		5.79113	0.86216	-0.76732	1.94684		-3.12519	1.94441	-1.96696	1.94062	1.23268	1.94684		0.00818	-0.51664
7.87101	0.91864	-0.93063	2.0096		3.68461	2.00746	0.1915	2.01899	-0.93063	2.0096		5.01085	0.86078	-2.13281	1.94786		-0.78435	1.94605	0.17881	1.94223	-0.13281	1.94786		0.00818	-0.5167
7.09623	0.91736	-3.45281	2.01073		-2.13507	2.00844	3.68224	2.0204	-3.45281	2.01073		1.49958	0.85894	0.01296	1.94947		-2.73505	1.94697	-1.57682	1.94319	2.01296	1.94947		0.00819	-0.51675
13.1093	0.91638	2.17043	2.01224		-0.39136	2.00977	-0.00292	2.02148	2.17043	2.01224		3.64536	0.85805	-5.05887	1.94987		1.5565	1.94894	-0.79654	1.94457	-3.05887	1.94987		0.00819	-0.51371
9.03756	0.91495	-6.16989	2.01311		0.38269	2.01106	5.2333	2.02297	-6.16989	2.01311		-1.81662	0.85589	-8.37507	1.95057		0.97129	1.95009	1.34924	1.94617	-6.37507	1.95057		0.0082	-0.51377
8.26278	0.91366	-0.54665	2.01462		0.96281	2.01234	4.45729	2.02418	-0.54665	2.01462		-0.06098	0.85493	-3.69338	1.9526		-2.73505	1.95072	4.66544	1.94798	-1.69338	1.9526		0.0082	-0.51383
12.5304	0.9126	5.07658	2.01612		-0.00854	2.01354	-3.68857	2.02506	5.07658	2.01612		-1.42647	0.85346	-3.49831	1.95388		-1.7597	1.95213	-3.52752	1.94786	-1.49831	1.95388		0.00821	-0.51388
11.5617	0.91131	3.13622	2.01729		6.19563	2.01507	1.15977	2.02653	3.13622	2.01729		2.67	0.85289	-1.5476	1.95546		3.89735	1.95433	1.54431	1.94996	0.4524	1.95546		0.00821	-0.51394
4.96876	0.90976	1.00193	2.01844		4.06068	2.01623	-0.97385	2.02769	1.00193	2.01844		5.79113	0.85216	1.96367	1.95729		3.89735	1.95558	5.64079	1.95189	3.96367	1.95729		0.00822	-0.514
5.55155	0.90854	1.00096	2.01969		0.18034	2.0173	3.09872	2.02912	1.00096	2.01969		2.67	0.85039	-1.35253	1.95799		0.77622	1.95631	3.10487	1.95272	0.64747	1.95799		0.00822	-0.51405
11.5646	0.90756	1.5818	2.02096		-6.02721	2.01827	2.32271	2.03034	1.5818	2.02096		0.7193	0.84881	-1.35253	1.95924		0.77622	1.95756	3.29994	1.954	0.64747	1.95924		0.00823	-0.51411
10.4019	0.90626	0.99901	2.02219		-0.59877	2.01977	-3.10794	2.03134	0.99901	2.02219		-0.25605	0.8474	-1.74267	1.96043		1.5565	1.95894	0.17881	1.95473	0.25733	1.96043		0.00823	-0.51416
9.62717	0.90497	-1.52316	2.02332		1.14495	2.02109	1.54646	2.0328	-1.52316	2.02332		-0.64619	0.84609	-2.9131	1.96148		-1.17449	1.95973	2.9098	1.95643	-0.9131	1.96148		0.00824	-0.51422
12.3433	0.90385	-1.13626	2.02459		-3.70507	2.02213	1.74016	2.03406	-1.13626	2.02459		-0.06098	0.84493	2.15874	1.96358		5.26284	1.96205	-0.21133	1.95716	4.15874	1.96358		0.00824	-0.51428
10.7927	0.90252	-1.52511	2.02582		4.05058	2.02373	-0.19952	2.03522	-1.52511	2.02582		7.74184	0.84498	1.96367	1.96479		3.89735	1.96308	1.15417	1.95864	3.96367	1.96479		0.00825	-0.51433
11.7634	0.90132	-0.55639	2.02712		-1.96304	2.0247	0.76996	2.03652	-0.55639	2.02712		1.10944	0.84263	-0.96239	1.96556		-0.97942	1.96351	0.76403	1.95983	1.03761	1.96556		0.00825	-0.51439
7.88562	0.89989	-5.21188	2.02816		3.07754	2.02618	3.87281	2.03791	-5.21188	2.02816		6.57141	0.84229	0.20803	1.967		-0.3942	1.96486	4.47037	1.96169	2.20803	1.967		0.00826	-0.51444
13.1229	0.89888	-1.52803	2.02957		-4.09967	2.02711	6.58778	2.03928	-1.52803	2.02957		7.15663	0.84114	0.01296	1.96822		0.97129	1.96634	1.54431	1.96246	2.01296	1.96822		0.00826	-0.5145
10.2148	0.8975	-0.17144	2.03089		1.71664	2.02862	0.96318	2.04028	-0.17144	2.03089		0.32916	0.83875	0.59817	1.96957		2.53185	1.96785	0.9591	1.96361	2.59817	1.96957		0.00827	-0.51456
14.6764	0.89645	-5.02087	2.03192		1.52102	2.02986	-0.20072	2.04147	-5.02087	2.03192		7.3517	0.83867	-0.96239	1.97056		-3.90547	1.96803	-2.16203	1.96434	1.03761	1.97056		0.00827	-0.51771
11.7683	0.89507	-0.7552	2.03336		4.2344	2.03124	-1.55856	2.04266	-0.7552	2.03336		5.40099	0.83709	0.20803	1.972		1.5565	1.97019	-0.4064	1.96588	2.20803	1.972		0.00828	-0.51777
15.2601	0.89398	1.76502	2.03473		6.55992	2.03259	-1.36486	2.04392	1.76502	2.03473		4.62071	0.83571	2.74395	1.97367		7.40861	1.97241	-1.38175	1.96697	4.74395	1.97367		0.00828	-0.51783
9.05509	0.89245	-2.89047	2.03576		-6.24136	2.03326	4.06531	2.04542	-2.89047	2.03576		-0.64619	0.83359	-1.93774	1.97414		0.97129	1.97259	-0.01626	1.96845	0.06226	1.97414		0.00829	-0.51788
9.83182	0.89123	1.56914	2.03722		-2.36438	2.03469	-2.91689	2.04635	1.56914	2.03722		3.45029	0.83302	-0.76732	1.97559		-1.7597	1.97338	-1.77189	1.9694	1.23268	1.97559		0.00829	-0.51794
8.66916	0.88993	3.89542	2.03857		3.258	2.03619	0.37991	2.04775	3.89542	2.03857		8.52212	0.83261	0.59817	1.97707		-3.32026	1.97437	3.88515	1.9716	2.59817	1.97707		0.0083	-0.518
9.83377	0.88873	0.40356	2.03966		2.28665	2.0374	7.36163	2.04932	0.40356	2.03966		2.67	0.83039	-3.88845	1.97757		-1.56463	1.97592	1.34924	1.97242	-1.88845	1.97757		0.0083	-0.51805
9.83474	0.88748	-2.50649	2.04078		-3.53303	2.03838	-1.17212	2.05018	-2.50649	2.04078		-0.64619	0.82859	-1.5476	1.97921		6.04312	1.97843	-0.4064	1.97338	0.4524	1.97921		0.00831	-0.51811
7.70239	0.88613	-5.2226	2.04191		5.19228	2.04003	-0.59053	2.05146	-5.2226	2.04191		-0.64619	0.82734	2.35381	1.98111		0.58115	1.97877	-0.99161	1.97453	4.35381	1.98111		0.00831	-0.51817
4.40642	0.88473	2.7279	2.04352		-0.6274	2.04102	0.185	2.05274	2.7279	2.04352		4.42564	0.82693	0.20803	1.982		0.38608	1.97999	-0.4064	1.97588	2.20803	1.982		0.00832	-0.51822
11.1952	0.88379	-4.06092	2.04446		1.11631	2.04235	5.42123	2.05423	-4.06092	2.04446		3.84043	0.82558	-2.52295	1.9828		2.14171	1.98153	7.59149	1.97846	-0.52295	1.9828		0.00832	-0.51828
7.70532	0.88238	-1.34675	2.04583		0.14496	2.04355	-3.69435	2.05507	-1.34675	2.04583		0.52423	0.82378	-3.49831	1.98388		-0.3942	1.98236	-0.99161	1.97828	-1.49831	1.98388		0.00833	-0.51834
12.3608	0.88135	-2.51136	2.04703		3.44014	2.04495	-1.36727	2.05642	-2.51136	2.04703		3.06015	0.82295	-2.71803	1.98526		4.09242	1.98436	-0.01626	1.9797	-0.71803	1.98526		0.00833	-0.51839
9.06483	0.87995	4.66338	2.04861		0.52946	2.04607	4.45079	2.05794	4.66338	2.04861		4.42564	0.82193	-4.27859	1.98625		-0.97942	1.98476	0.76403	1.98108	-2.27859	1.98625		0.00834	-0.51845
9.84156	0.87873	0.78364	2.04968		1.88531	2.04738	-5.82845	2.05872	0.78364	2.04968		7.74184	0.82123	-1.74267	1.98793		-1.56463	1.98592	-1.18668	1.982	0.25733	1.98793		0.00834	-0.5185
15.4667	0.87774	-3.87185	2.05072		-0.05571	2.04854	-1.56193	2.06016	-3.87185	2.05072		1.10944	0.81888	-2.13281	1.98911		1.5565	1.98769	-2.94231	1.98296	-0.13281	1.98911		0.00835	-0.51856
12.9465	0.87637	-2.32131	2.05204		6.53633	2.05009	-1.17429	2.06143	-2.32131	2.05204		-0.06098	0.81743	0.79324	1.99085		1.75157	1.98897	-1.77189	1.9844	2.79324	1.99085		0.00835	-0.51551
10.6202	0.87502	-1.15866	2.05334		3.81959	2.05122	1.34673	2.0628	-1.15866	2.05334		1.30451	0.81641	1.7686	1.99226		-1.95477	1.9896	-5.28316	1.98507	3.7686	1.99226		0.00836	-0.51557
11.203	0.87379	1.36156	2.05471		2.84824	2.05243	5.22536	2.06422	1.36156	2.05471		-2.98704	0.81445	-0.18211	1.99319		0.97129	1.99134	2.32459	1.98759	1.81789	1.99319		0.00836	-0.51562
11.9797	0.87258	-3.29393	2.05575		1.68295	2.05363	-0.59318	2.06521	-3.29393	2.05575		4.23057	0.8144	-3.88845	1.99382		1.16636	1.99262	4.08022	1.98913	-1.88845	1.99382		0.00837	-0.51568
8.68377	0.87118	3.10506	2.05729		2.84487	2.05493	3.47939	2.06664	3.10506	2.05729		-0.25605	0.8124	-0.76732	1.99559		0.97129	1.99384	4.08022	1.99038	1.23268	1.99559		0.00837	-0.51573
5.77567	0.86979	6.40103	2.05869		-5.68988	2.05579	-0.59366	2.06771	6.40103	2.05869		-0.64619	0.81109	-3.88845	1.99632		-1.95477	1.9946	-1.38175	1.99072	-1.88845	1.99632		0.00838	-0.51579
13.9221	0.86892	-2.71503	2.05952		4.97476	2.05753	-1.75756	2.06891	-2.71503	2.05952		6.76648	0.81107	-0.76732	1.99809		3.70228	1.9968	5.25065	1.99307	1.23268	1.99809		0.00838	-0.51585
12.5655	0.8676	-1.94026	2.06081		3.22768	2.0587	-1.7578	2.07016	-1.94026	2.06081		3.45029	0.80927	0.20803	1.9995		1.36143	1.99766	1.73938	1.99374	2.20803	1.9995		0.00839	-0.5159
14.6997	0.86645	2.32541	2.06225		7.10466	2.06012	-1.95199	2.0714	2.32541	2.06225		1.49958	0.80769	-1.5476	2.00046		-1.95477	1.99835	0.9591	1.99486	0.4524	2.00046		0.00839	-0.51596
6.9432	0.86485	-1.36039	2.06334		1.47891	2.06112	6.38734	2.07303	-1.36039	2.06334		-2.20676	0.80583	-2.71803	2.00151		0.38608	1.99999	1.15417	1.99614	-0.71803	2.00151		0.0084	-0.51601
7.91386	0.86364	5.0386	2.06488		-3.3711	2.06215	2.12034	2.07408	5.0386	2.06488		2.86508	0.80542	-0.18211	2.00319		0.97129	2.00134	3.29994	1.99775	1.81789	2.00319		0.0084	-0.51607
7.7209	0.86238	1.54674	2.06597		5.93601	2.06382	5.80502	2.0755	1.54674	2.06597		-1.42647	0.80346	0.01296	2.00447		2.53185	2.00285	2.32459	1.99884	2.01296	2.00447		0.00841	-0.51613
7.52793	0.86112	3.09727	2.06729		-2.01694	2.06471	2.50775	2.0766	3.09727	2.06729		3.25522	0.80299	-0.57225	2.00562		-1.7597	2.00339	4.08022	2.00038	1.42775	2.00562		0.00841	-0.51618
10.8259	0.86002	-0.00672	2.0684		-0.07929	2.06605	0.56807	2.07776	-0.00672	2.0684		-1.42647	0.80096	-3.30324	2.00642		-4.88082	2.00412	1.54431	2.00121	-1.30324	2.00642		0.00842	-0.51624
8.11169	0.85865	3.09532	2.06979		-0.85671	2.06726	6.96796	2.0793	3.09532	2.06979		2.47493	0.80036	0.4031	2.00828		1.5565	2.00644	-5.86837	2.00122	2.4031	2.00828		0.00842	-0.5163
10.246	0.8575	4.06404	2.07108		2.82634	2.06868	2.11914	2.08033	4.06404	2.07108		3.25522	0.79924	-1.5476	2.00921		3.11706	2.00795	-0.60147	2.00335	0.4524	2.00921		0.00843	-0.51635
12.3803	0.85635	6.00244	2.07242		-3.18728	2.06966	4.44622	2.08169	6.00244	2.07242		1.69465	0.79773	-3.88845	2.01007		-0.19913	2.00865	3.10487	2.00522	-1.88845	2.01007		0.00843	-0.51641
5.20554	0.85477	-0.59243	2.07337		1.8533	2.07114	4.25203	2.08293	-0.59243	2.07337		4.23057	0.7969	-4.47366	2.01122		-0.3942	2.00986	4.47037	2.00669	-2.47366	2.01122		0.00844	-0.51646
9.47316	0.85371	-5.44186	2.0744		-4.16031	2.07211	3.28208	2.08414	-5.44186	2.0744		5.01085	0.79578	-3.88845	2.01257		1.75157	2.01147	1.34924	2.00742	-1.88845	2.01257		0.00844	-0.51652
9.08625	0.85244	2.50864	2.07601		1.0742	2.0736	2.70001	2.08536	2.50864	2.07601		-1.42647	0.79346	0.59817	2.01457		-1.36956	2.0122	0.9591	2.00861	2.59817	2.01457		0.00845	-0.5135
8.69935	0.85118	3.86523	2.07733		-0.09108	2.0748	1.34216	2.08655	3.86523	2.07733		2.86508	0.79292	-4.27859	2.015		2.14171	2.01404	-0.4064	2.00963	-2.27859	2.015		0.00845	-0.51355
11.4155	0.85005	-2.34177	2.07829		-1.64423	2.07598	0.56615	2.08776	-2.34177	2.07829		4.42564	0.79193	-0.76732	2.01684		1.36143	2.01516	0.9591	2.01111	1.23268	2.01684		0.00846	-0.51361
10.8346	0.84877	5.80266	2.07991		4.17208	2.07749	-1.76141	2.08891	5.80266	2.07991		-1.2314	0.78974	-5.25394	2.01734		1.16636	2.01637	-0.01626	2.0122	-3.25394	2.01734		0.00846	-0.51366
9.09015	0.84744	7.35319	2.08124		1.2614	2.07861	1.72933	2.09032	7.35319	2.08124		0.13409	0.78872	-4.27859	2.01875		0.58115	2.01753	4.66544	2.01423	-2.27859	2.01875		0.00847	-0.51372
6.56993	0.84608	0.17651	2.08216		2.03544	2.0799	3.28063	2.09164	0.17651	2.08216		-0.64619	0.78734	-2.9131	2.02023		-1.7597	2.01839	0.37389	2.01476	-0.9131	2.02023		0.00847	-0.51378
4.63152	0.84474	0.95129	2.08344		9.59715	2.08149	-0.01665	2.09274	0.95129	2.08344		4.81578	0.787	0.59817	2.02207		-1.17449	2.01973	5.64079	2.01689	2.59817	2.02207		0.00848	-0.51383
13.7476	0.84391	0.95031	2.08469		3.00174	2.08244	0.75889	2.09402	0.95031	2.08469		1.69465	0.78523	-0.76732	2.02309		0.19101	2.02121	3.49501	2.01778	1.23268	2.02309		0.00848	-0.51389
13.5546	0.84265	1.53115	2.08597		3.77579	2.08373	0.17682	2.09525	1.53115	2.08597		6.18127	0.78472	0.20803	2.0245		0.58115	2.02253	0.37389	2.01851	2.20803	2.0245		0.00849	-0.51394
10.2586	0.84125	2.11199	2.08725		6.6831	2.08511	-1.9568	2.0964	2.11199	2.08725		3.64536	0.78305	0.59817	2.02582		-1.36956	2.02345	2.12952	2.02006	2.59817	2.02582		0.00849	-0.514
14.7202	0.8402	-3.31925	2.08825		2.41489	2.08616	-8.16323	2.09737	-3.31925	2.08825		-2.5969	0.78076	-2.9131	2.02648		1.16636	2.02512	0.76403	2.02108	-0.9131	2.02648		0.0085	-0.51406
11.6182	0.83881	3.46761	2.08981		2.80107	2.08743	-4.47855	2.09879	3.46761	2.08981		3.06015	0.78045	-3.49831	2.02763		1.94664	2.0265	-3.52752	2.02161	-1.49831	2.02763		0.0085	-0.51411
6.77068	0.83734	2.30301	2.09101		3.57512	2.08872	3.47289	2.1004	2.30301	2.09101		-1.42647	0.77846	0.79324	2.0296		2.72692	2.02788	-0.79654	2.02332	2.79324	2.0296		0.00851	-0.51417
6.77166	0.83609	4.04748	2.09234		3.3795	2.08996	-3.50931	2.10133	4.04748	2.09234		-1.03633	0.77727	0.59817	2.03082		-0.78435	2.02855	-0.60147	2.0246	2.59817	2.03082		0.00851	-0.51422
12.009	0.83508	-0.60801	2.09338		-5.93098	2.09078	2.11481	2.10284	-0.60801	2.09338		1.69465	0.77648	-2.52295	2.03155		2.33678	2.03032	1.54431	2.02621	-0.52295	2.03155		0.00852	-0.51428
14.919	0.83396	4.23947	2.09485		2.98827	2.09244	4.24794	2.10418	4.23947	2.09485		0.13409	0.77497	0.20803	2.03325		0.77622	2.03131	3.29994	2.02775	2.20803	2.03325		0.00852	-0.51433
9.68365	0.83247	5.40213	2.09615		3.56838	2.09372	-1.37666	2.10518	5.40213	2.09615		2.86508	0.77417	-2.13281	2.03411		-1.36956	2.0322	-1.96696	2.02812	-0.13281	2.03411		0.00853	-0.51439
10.0725	0.83124	-5.26545	2.09691		0.26983	2.09482	6.57478	2.10679	-5.26545	2.09691		-2.98704	0.77195	-5.83915	2.03474		-2.73505	2.03322	2.32459	2.03009	-3.83915	2.03474		0.00853	-0.51445
8.52197	0.82992	4.23655	2.0986		5.31041	2.0963	1.53201	2.10781	4.23655	2.0986		2.67	0.77164	-2.9131	2.03648		1.16636	2.03512	3.29994	2.0315	-0.9131	2.03648		0.00854	-0.5145
9.49263	0.82871	0.93863	2.0997		5.50266	2.09756	-3.12287	2.10885	0.93863	2.0997		-2.01169	0.76961	-6.61943	2.03711		1.16636	2.03637	0.76403	2.03233	-4.61943	2.03711		0.00854	-0.51456
9.29967	0.82745	5.59217	2.10116		7.24637	2.09889	7.73772	2.11059	5.59217	2.10116		0.13409	0.76871	-1.35253	2.03924		-0.97942	2.03727	2.12952	2.03381	0.64747	2.03924		0.00855	-0.51461
11.24	0.82629	0.35486	2.10217		0.45703	2.09983	-2.34758	2.11139	0.35486	2.10217		0.7193	0.76756	3.13409	2.04124		-0.3942	2.03861	2.51966	2.03512	5.13409	2.04124		0.00855	-0.51467
9.68949	0.82497	-1.77943	2.10332		5.10974	2.10129	2.50077	2.11286	-1.77943	2.10332		6.18127	0.76722	-0.76732	2.04184		-0.3942	2.03986	-0.99161	2.03578	1.23268	2.04184		0.00856	-0.51472
11.6298	0.82381	4.23168	2.10485		-1.09781	2.10226	3.2763	2.11414	4.23168	2.10485		3.84043	0.76558	-0.57225	2.04312		3.70228	2.0418	5.83586	2.03817	1.42775	2.04312		0.00856	-0.51478
9.30357	0.82245	1.51557	2.10597		4.1367	2.10374	-2.15436	2.11515	1.51557	2.10597		3.06015	0.7642	1.7686	2.04476		-0.78435	2.0423	-1.18668	2.03825	3.7686	2.04476		0.00857	-0.51484
11.4379	0.8213	2.87216	2.10729		3.16535	2.10495	1.14244	2.11654	2.87216	2.10729		-0.25605	0.7624	-3.69338	2.0451		-0.78435	2.04355	2.32459	2.04009	-1.69338	2.0451		0.00857	-0.51489
11.8267	0.82007	0.73787	2.10844		2.7758	2.10618	-5.06399	2.11751	0.73787	2.10844		-0.84126	0.76105	-0.57225	2.04687		-0.58928	2.04483	-2.16203	2.04059	1.42775	2.04687		0.00858	-0.51495
10.6641	0.81876	-5.46913	2.10941		4.32558	2.1075	3.66322	2.11916	-5.46913	2.10941		-0.84126	0.7598	-4.47366	2.04747		2.53185	2.0466	-2.16203	2.04184	-2.47366	2.04747		0.00858	-0.51195
12.6044	0.8176	0.15411	2.11091		0.63917	2.10859	-2.54321	2.12013	0.15411	2.11091		-0.06098	0.75868	0.01296	2.04947		-1.17449	2.04724	0.9591	2.04361	2.01296	2.04947		0.00859	-0.51201
6.78724	0.81609	-3.33775	2.112		7.81301	2.11016	-0.41007	2.12148	-3.33775	2.112		5.9862	0.75844	-6.03422	2.04971		2.14171	2.04904	0.17881	2.04473	-4.03422	2.04971		0.00859	-0.51206
8.72759	0.81493	-0.81753	2.11337		0.82973	2.1111	1.14124	2.1228	-0.81753	2.11337		0.91437	0.75634	-4.66873	2.05119		-0.3942	2.04986	3.49501	2.04653	-2.66873	2.05119		0.0086	-0.51517
8.9225	0.81369	5.58146	2.11491		0.05232	2.11231	3.8562	2.12417	5.58146	2.11491		0.52423	0.75503	1.18338	2.05342		-0.78435	2.05105	0.37389	2.04726	3.18338	2.05342		0.0086	-0.51523
11.0568	0.81253	-1.40129	2.11584		5.0929	2.11379	3.27413	2.12539	-1.40129	2.11584		-1.42647	0.75345	-2.52295	2.05405		0.97129	2.05259	4.08022	2.04913	-0.52295	2.05405		0.00861	-0.51528
11.2517	0.81129	1.89468	2.11724		-0.92072	2.11477	1.33446	2.12655	1.89468	2.11724		2.86508	0.75292	-3.10817	2.0552		-0.97942	2.05352	0.76403	2.04983	-1.10817	2.0552		0.00861	-0.51534
12.2224	0.81009	5.96641	2.11868		-0.3406	2.11604	5.01914	2.12797	5.96641	2.11868		6.96155	0.75235	0.01296	2.05697		-0.97942	2.05477	0.76403	2.05108	2.01296	2.05697		0.00862	-0.51539
8.73246	0.80868	3.44424	2.11981		1.40311	2.11737	4.82496	2.12921	3.44424	2.11981		0.7193	0.75006	-2.71803	2.05777		2.53185	2.0566	1.34924	2.05243	-0.71803	2.05777		0.00862	-0.51545
6.98799	0.80735	-0.04762	2.1209		4.89222	2.11878	-1.9633	2.13016	-0.04762	2.1209		1.88972	0.74901	-5.44901	2.05856		0.19101	2.05746	-0.79654	2.05332	-3.44901	2.05856		0.00863	-0.51551
7.57078	0.80612	-1.21222	2.1221		-0.92746	2.11977	-0.60594	2.13147	-1.21222	2.1221		0.91437	0.74759	2.93902	2.06121		0.58115	2.05878	-2.94231	2.05421	4.93902	2.06121		0.00863	-0.51556
12.8081	0.80511	0.92012	2.12345		2.56166	2.12118	-2.73956	2.13262	0.92012	2.12345		4.81578	0.74699	0.59817	2.06207		-0.00406	2.05993	2.71473	2.0564	2.59817	2.06207		0.00864	-0.51562
7.57273	0.80362	-0.43842	2.12464		-0.15509	2.1223	1.33301	2.13406	-0.43842	2.12464		-1.81662	0.74464	-2.32788	2.06283		-2.93012	2.06069	-3.13738	2.05668	-0.32788	2.06283		0.00864	-0.51877
7.37976	0.80236	-2.57271	2.12579		-0.73858	2.12353	2.88432	2.13538	-2.57271	2.12579		2.67	0.74414	-0.57225	2.06437		-1.95477	2.06211	4.86051	2.05926	1.42775	2.06437		0.00865	-0.51883
5.44136	0.80103	-0.63431	2.12713		-0.93419	2.12477	2.88408	2.13663	-0.63431	2.12713		-0.45112	0.74237	2.93902	2.06621		2.33678	2.06407	-0.21133	2.05967	4.93902	2.06621		0.00865	-0.51888
9.12716	0.79994	6.3465	2.1287		3.52458	2.12622	1.33229	2.13781	6.3465	2.1287		9.49747	0.74278	-6.61943	2.06586		0.58115	2.06503	-1.38175	2.06072	-4.61943	2.06586		0.00866	-0.51894
12.4251	0.79884	4.40614	2.12986		2.16537	2.12741	-1.38316	2.13893	4.40614	2.12986		2.27986	0.74032	-3.10817	2.0677		-1.95477	2.06586	1.73938	2.06249	-1.10817	2.0677		0.00866	-0.51899
12.2321	0.79759	-5.29174	2.13067		-4.23611	2.12837	-2.93494	2.14011	-5.29174	2.13067		3.06015	0.7392	0.4031	2.06954		-3.32026	2.06688	-1.38175	2.06322	2.4031	2.06954		0.00867	-0.51905
9.51795	0.79621	0.71937	2.13219		0.61053	2.12984	-0.60786	2.14147	0.71937	2.13219		5.59606	0.73838	-7.39972	2.06948		3.5072	2.06927	0.17881	2.06473	-5.39972	2.06948		0.00867	-0.51911
13.2037	0.79513	-1.41493	2.13334		2.93605	2.13119	3.85259	2.14292	-1.41493	2.13334		4.81578	0.73699	-4.08352	2.07129		0.97129	2.07009	0.76403	2.06608	-2.08352	2.07129		0.00868	-0.5223
10.6835	0.79376	3.23862	2.1348		-5.5987	2.13206	2.3008	2.1441	3.23862	2.1348		1.10944	0.73513	-1.35253	2.07299		-1.56463	2.07092	-0.99161	2.06704	0.64747	2.07299		0.00868	-0.51922
13.5936	0.79265	0.13463	2.13591		2.35088	2.13367	0.74902	2.14528	0.13463	2.13591		0.7193	0.73381	-4.08352	2.07379		-0.97942	2.07227	1.73938	2.06874	-2.08352	2.07379		0.00869	-0.51928
8.35822	0.79116	3.62454	2.13732		1.37953	2.13487	-3.13009	2.14635	3.62454	2.13732		-0.06098	0.73243	-0.18211	2.07569		-1.7597	2.07339	-0.99161	2.06954	1.81789	2.07569		0.00869	-0.52247
7.97132	0.78989	3.81751	2.13858		0.60211	2.13609	-0.80301	2.14771	3.81751	2.13858		0.91437	0.73134	-0.76732	2.07684		2.33678	2.07532	-2.3571	2.07056	1.23268	2.07684		0.0087	-0.52253
11.2692	0.78879	-0.45011	2.13964		4.47909	2.13752	1.33013	2.14906	-0.45011	2.13964		2.86508	0.73042	-6.8145	2.07708		4.8727	2.07699	1.54431	2.07246	-4.8145	2.07708		0.0087	-0.52258
15.149	0.78772	2.65193	2.14103		2.92594	2.1387	0.942	2.15029	2.65193	2.14103		1.88972	0.72901	-2.52295	2.07905		1.94664	2.07776	3.49501	2.07403	-0.52295	2.07905		0.00871	-0.52264
11.0772	0.78628	1.29339	2.14222		-4.25127	2.13962	2.29936	2.1516	1.29339	2.14222		1.88972	0.72776	2.93902	2.08121		1.75157	2.07897	3.49501	2.07528	4.93902	2.08121		0.00871	-0.5227
9.52672	0.78496	-1.61666	2.14334		-0.37429	2.14105	1.3294	2.15281	-1.61666	2.14334		3.06015	0.7267	-1.74267	2.08168		3.11706	2.08045	3.10487	2.07647	0.25733	2.08168		0.00872	-0.52276
6.23074	0.78356	8.85503	2.14506		-0.37598	2.14229	5.20803	2.15423	8.85503	2.14506		2.86508	0.72542	-2.13281	2.08286		-0.19913	2.08115	1.54431	2.07746	-0.13281	2.08286		0.00872	-0.52281
6.03778	0.7823	1.48441	2.14598		5.05247	2.14379	5.78962	2.15551	1.48441	2.14598		3.25522	0.72423	-0.76732	2.08434		-6.63646	2.08133	-2.16203	2.07809	1.23268	2.08434		0.00873	-0.52287
7.39632	0.78111	-3.55896	2.147		-0.76721	2.14478	1.71657	2.15658	-3.55896	2.147		2.08479	0.72279	1.37845	2.08595		-0.3942	2.08362	3.69008	2.08032	3.37845	2.08595		0.00873	-0.52293
5.84579	0.77979	0.31883	2.14842		-4.25969	2.14587	-0.22311	2.15774	0.31883	2.14842		2.08479	0.72154	-1.15746	2.08678		2.53185	2.08535	3.29994	2.0815	0.84254	2.08678		0.00874	-0.52298
11.471	0.7788	0.70573	2.14969		1.16875	2.14737	3.46158	2.15916	0.70573	2.14969		1.10944	0.72013	1.37845	2.08845		-2.53998	2.08576	-2.3571	2.08181	3.37845	2.08845		0.00874	-0.52304
9.14468	0.77744	-2.59219	2.15079		4.27	2.14876	3.65528	2.16042	-2.59219	2.15079		2.47493	0.7191	-1.74267	2.08918		-0.97942	2.08727	2.12952	2.08381	0.25733	2.08918		0.00875	-0.5231
7.40021	0.77611	2.44923	2.15227		2.32898	2.14992	0.16406	2.16151	2.44923	2.15227		0.32916	0.7175	-2.32788	2.09033		1.94664	2.08901	0.9591	2.08486	-0.32788	2.09033		0.00875	-0.52315
7.40119	0.77486	-2.4002	2.1533		0.96976	2.15111	-3.13322	2.16261	-2.4002	2.1533		-1.2314	0.71599	1.96367	2.0923		-0.78435	2.0898	-1.96696	2.08562	3.96367	2.0923		0.00876	-0.52321
5.46278	0.77353	0.12002	2.15467		0.96808	2.15236	0.16358	2.16401	0.12002	2.15467		-3.76732	0.71431	0.59817	2.09332		1.16636	2.09138	-2.74724	2.08674	2.59817	2.09332		0.00876	-0.52327
3.52437	0.77219	-2.40215	2.1558		3.29359	2.15371	3.46037	2.16541	-2.40215	2.1558		6.18127	0.71472	4.10944	2.09515		1.75157	2.09272	3.10487	2.08897	6.10944	2.09515		0.00877	-0.52332
8.3738	0.77116	0.11807	2.15717		3.48584	2.15497	3.26619	2.16665	0.11807	2.15717		4.42564	0.71318	3.13409	2.09624		0.97129	2.09384	3.69008	2.09032	5.13409	2.09624		0.00877	-0.52338
10.1202	0.76999	-1.4344	2.15834		5.42349	2.15631	2.10229	2.16785	-1.4344	2.15834		1.69465	0.71147	1.57353	2.09723		1.16636	2.09513	6.226	2.09199	3.57353	2.09723		0.00878	-0.52344
15.9393	0.769	3.41308	2.15982		-0.39619	2.1573	1.9081	2.16909	3.41308	2.15982		4.0355	0.71061	-7.20465	2.09702		-0.3942	2.09612	-0.99161	2.09204	-5.20465	2.09702		0.00878	-0.52349
12.4494	0.76759	-2.01817	2.16082		0.18393	2.15857	-1.77706	2.17017	-2.01817	2.16082		7.15663	0.70988	-4.27859	2.09875		1.75157	2.09772	4.66544	2.09423	-2.27859	2.09875		0.00879	-0.52355
7.98982	0.76614	-0.46764	2.16214		3.67304	2.15998	2.48945	2.17161	-0.46764	2.16214		-0.45112	0.70737	-6.42436	2.09965		1.36143	2.09891	-3.52752	2.09411	-4.42436	2.09965		0.00879	-0.52361
11.8696	0.76507	1.0829	2.16346		-0.01338	2.16106	0.16189	2.17276	1.0829	2.16346		-2.98704	0.70569	0.59817	2.10207		0.19101	2.09996	1.15417	2.09614	2.59817	2.10207		0.0088	-0.52052
10.1251	0.76374	1.27586	2.16472		-2.53619	2.1622	1.7132	2.17408	1.27586	2.16472		1.49958	0.70519	0.20803	2.10325		-4.49068	2.10043	0.17881	2.09723	2.20803	2.10325		0.0088	-0.52057
4.69579	0.76224	2.63245	2.16603		4.05585	2.16375	-0.42042	2.17523	2.63245	2.16603		-1.03633	0.70352	-0.57225	2.10437		2.33678	2.10282	0.56896	2.09855	1.42775	2.10437		0.00881	-0.52063
12.0664	0.76133	2.82542	2.16729		6.76923	2.16512	-1.39038	2.17644	2.82542	2.16729		3.25522	0.70298	-5.44901	2.10481		-2.93012	2.10319	1.54431	2.09996	-3.44901	2.10481		0.00881	-0.52069
6.24924	0.75981	-2.79976	2.16828		-2.92911	2.16593	3.07008	2.17789	-2.79976	2.16828		2.67	0.70164	-0.76732	2.10684		-6.05125	2.10392	4.08022	2.10163	1.23268	2.10684		0.00882	-0.52074
10.7108	0.75876	6.89617	2.16998		-2.15506	2.16722	2.48801	2.17911	6.89617	2.16998		1.30451	0.70016	-3.88845	2.10757		0.58115	2.10628	3.10487	2.10272	-1.88845	2.10757		0.00882	-0.51769
9.93602	0.75748	5.53763	2.17116		-0.60528	2.16854	-1.58504	2.18018	5.53763	2.17116		-0.25605	0.69865	-1.15746	2.10927		-5.0759	2.10659	-2.74724	2.10299	0.84254	2.10927		0.00883	-0.51774
11.6824	0.75631	6.11847	2.17244		-1.57663	2.16974	-7.20964	2.18117	6.11847	2.17244		2.47493	0.69785	-0.96239	2.11056		0.38608	2.10875	-0.21133	2.10467	1.03761	2.11056		0.00883	-0.5178
7.61071	0.75487	-0.28246	2.1734		10.4455	2.17154	0.35391	2.18277	-0.28246	2.1734		4.23057	0.6969	0.20803	2.112		0.38608	2.11	-1.18668	2.10575	2.20803	2.112		0.00884	-0.51785
5.86624	0.75354	-0.47737	2.17464		-1.58	2.17224	-1.39182	2.18394	-0.47737	2.17464		2.86508	0.69542	-1.93774	2.1129		-1.36956	2.11095	-4.50288	2.10645	0.06226	2.1129		0.00884	-0.51791
9.55204	0.75246	0.87922	2.17595		-0.41809	2.17355	3.45652	2.18541	0.87922	2.17595		8.32705	0.69508	-0.96239	2.11431		-7.41674	2.1112	2.9098	2.10894	1.03761	2.11431		0.00885	-0.51489
8.77726	0.75118	-0.8672	2.17712		3.26496	2.17497	-2.16808	2.1864	-0.8672	2.17712		7.15663	0.69364	-1.15746	2.11552		-2.14984	2.11332	1.93445	2.11002	0.84254	2.11552		0.00885	-0.51191
8.19642	0.7499	2.81665	2.17854		1.71181	2.17615	-1.39254	2.18769	2.81665	2.17854		5.59606	0.69212	2.93902	2.11746		-1.36956	2.1147	-0.60147	2.11085	4.93902	2.11746		0.00886	-0.51197
7.42164	0.74861	4.75506	2.17988		3.64946	2.17748	-4.68982	2.18879	4.75506	2.17988		4.0355	0.69061	-1.15746	2.11802		1.75157	2.11647	-4.89302	2.11139	0.84254	2.11802		0.00886	-0.51202
8.00443	0.74739	3.59046	2.18108		5.97497	2.17884	-0.22937	2.19024	3.59046	2.18108		-0.45112	0.68862	-4.27859	2.11876		-1.56463	2.11717	2.12952	2.11381	-2.27859	2.11876		0.00887	-0.51208
7.61752	0.74612	-0.87109	2.18212		-0.42651	2.1798	-2.94481	2.19137	-0.87109	2.18212		0.7193	0.68756	-3.49831	2.12013		-1.36956	2.11845	3.29994	2.11525	-1.49831	2.12013		0.00887	-0.51213
12.273	0.74508	-6.69021	2.18311		0.73541	2.1811	-6.82392	2.19244	-6.69021	2.18311		0.52423	0.68628	-0.37718	2.1219		-2.73505	2.11948	-0.21133	2.11592	1.62282	2.1219		0.00888	-0.51219
14.6013	0.74394	3.58754	2.18483		-0.23594	2.18231	-1.39375	2.19394	3.58754	2.18483		4.23057	0.68565	-6.03422	2.12221		1.16636	2.12138	-3.52752	2.11661	-4.03422	2.12221		0.00888	-0.51224
5.68106	0.74229	-0.09826	2.18591		4.22283	2.18376	-0.23033	2.19524	-0.09826	2.18591		0.91437	0.68384	-5.83915	2.12349		-0.97942	2.12227	5.83586	2.11942	-3.83915	2.12349		0.00889	-0.5123
7.81536	0.74113	-1.84468	2.18708		-1.59685	2.18475	-4.69127	2.19629	-1.84468	2.18708		1.69465	0.68272	0.01296	2.12572		-2.14984	2.12332	-1.18668	2.1195	2.01296	2.12572		0.00889	-0.51235
9.56177	0.73996	-1.0699	2.18836		1.11653	2.18612	-3.52785	2.19759	-1.0699	2.18836		-2.01169	0.68086	-3.49831	2.12639		-7.22167	2.12373	1.15417	2.12114	-1.49831	2.12639		0.0089	-0.51241
9.17487	0.73869	4.16546	2.18985		-6.25461	2.18703	-3.91597	2.19883	4.16546	2.18985		1.10944	0.68013	-2.71803	2.12776		-3.51533	2.1256	0.9591	2.12236	-0.71803	2.12776		0.0089	-0.51246
8.98191	0.73743	1.25541	2.19097		2.4707	2.18868	-0.23129	2.20024	1.25541	2.19097		-4.93774	0.67787	-2.13281	2.12911		-0.19913	2.1274	1.73938	2.12374	-0.13281	2.12911		0.00891	-0.51252
8.98288	0.73619	1.64231	2.19224		-2.37932	2.18971	-4.1104	2.20132	1.64231	2.19224		5.20592	0.67831	-1.5476	2.13046		-2.73505	2.12823	2.71473	2.12515	0.4524	2.13046		0.00891	-0.51257
8.40204	0.73491	-2.23743	2.19331		5.95812	2.19134	-3.14092	2.20261	-2.23743	2.19331		2.47493	0.6766	0.01296	2.13197		-2.73505	2.12948	2.71473	2.1264	2.01296	2.13197		0.00892	-0.51263
5.88182	0.73354	0.08886	2.19467		0.72024	2.19235	-3.14116	2.20386	0.08886	2.19467		6.18127	0.67597	-3.10817	2.1327		0.19101	2.13121	0.17881	2.12723	-1.10817	2.1327		0.00892	-0.51268
9.76155	0.73247	6.87572	2.19623		-3.35404	2.19342	1.12535	2.20531	6.87572	2.19623		9.10733	0.67521	-2.71803	2.13401		0.97129	2.13259	1.34924	2.12868	-0.71803	2.13401		0.00893	-0.51274
9.95647	0.73123	-5.73123	2.1969		3.62587	2.19498	-1.00827	2.20646	-5.73123	2.1969		4.42564	0.67318	-2.52295	2.1353		-0.97942	2.13352	3.10487	2.13022	-0.52295	2.1353		0.00893	-0.51279
9.95744	0.72998	-4.95646	2.19819		2.07272	2.19616	1.51275	2.20782	-4.95646	2.19819		0.52423	0.67128	-7.98493	2.13564		-2.93012	2.13444	-1.57682	2.13069	-5.98493	2.13564		0.00894	-0.51285
8.40691	0.72866	-0.10898	2.19966		-1.61369	2.19725	-7.02099	2.20869	-0.10898	2.19966		4.42564	0.67068	-0.18211	2.13819		-0.00406	2.13618	-3.33245	2.13165	1.81789	2.13819		0.00894	-0.5129
9.37757	0.72745	-3.01902	2.20078		5.17229	2.19881	0.93044	2.2103	-3.01902	2.20078		-1.2314	0.66849	-0.96239	2.13931		-4.29561	2.13672	-1.18668	2.13325	1.03761	2.13931		0.00895	-0.51296
12.0937	0.72633	-4.37756	2.20197		0.32227	2.19983	1.51203	2.21157	-4.37756	2.20197		3.45029	0.66802	1.7686	2.14101		-2.93012	2.13819	3.49501	2.13528	3.7686	2.14101		0.00895	-0.51301
13.4522	0.72514	1.82749	2.2035		-1.61874	2.201	-4.11257	2.21257	1.82749	2.2035		-0.25605	0.66615	-5.05887	2.14112		2.92199	2.14042	2.51966	2.13637	-3.05887	2.14112		0.00896	-0.51307
13.4532	0.72389	3.37802	2.20482		-4.52943	2.20212	-3.14309	2.21386	3.37802	2.20482		2.08479	0.66529	-1.35253	2.14299		0.97129	2.14134	2.51966	2.13762	0.64747	2.14299		0.00897	-0.51312
9.96328	0.72248	-1.08354	2.20587		-2.59178	2.20345	5.77806	2.21552	-1.08354	2.20587		3.25522	0.66424	-5.64408	2.14353		-0.19913	2.1424	2.12952	2.13881	-3.64408	2.14353		0.00897	-0.51318
7.05518	0.7211	-5.73903	2.2069		-1.6238	2.20475	-6.63455	2.2162	-5.73903	2.2069		9.69254	0.66406	-2.32788	2.14533		-2.34491	2.14329	-1.77189	2.13941	-0.32788	2.14533		0.00898	-0.51323
7.05616	0.71985	0.8539	2.20845		-1.04368	2.20602	4.03209	2.21794	0.8539	2.20845		1.49958	0.66144	-1.93774	2.14664		-0.3942	2.14487	-2.55217	2.14053	0.06226	2.14664		0.00898	-0.51329
7.63895	0.71862	3.95594	2.20985		-3.95436	2.20714	-5.47137	2.21876	3.95594	2.20985		1.88972	0.66026	-4.47366	2.14747		-0.19913	2.14615	2.32459	2.14259	-2.47366	2.14747		0.00899	-0.51334
9.5793	0.71746	2.20952	2.21102		-0.27132	2.20856	-4.69584	2.22004	2.20952	2.21102		-1.2314	0.65849	-2.13281	2.14911		-2.14984	2.14707	0.17881	2.14348	-0.13281	2.14911		0.00899	-0.5134
5.89545	0.71604	0.85098	2.21221		-5.5092	2.20957	3.06165	2.22165	0.85098	2.21221		-1.81662	0.65714	-1.15746	2.15052		-2.73505	2.14823	2.9098	2.14519	0.84254	2.15052		0.009	-0.51346
7.83581	0.71488	0.85	2.21345		1.85858	2.21116	-3.33872	2.2226	0.85	2.21345		1.30451	0.65641	-3.88845	2.15132		-1.17449	2.14974	-5.86837	2.14497	-1.88845	2.15132		0.009	-0.51351
6.47921	0.71357	-4.19336	2.21448		1.85689	2.21241	0.53991	2.22403	-4.19336	2.21448		4.62071	0.65571	-6.03422	2.15221		-2.53998	2.15076	-1.38175	2.14697	-4.03422	2.15221		0.00901	-0.51357
4.92868	0.71225	1.81775	2.216		-1.82952	2.21349	-3.53314	2.2251	1.81775	2.216		6.96155	0.65485	0.98831	2.15463		-0.3942	2.15237	2.71473	2.1489	2.98831	2.15463		0.00901	-0.51362
12.1054	0.71133	-0.51049	2.21714		-4.93414	2.2146	-5.08493	2.22628	-0.51049	2.21714		6.18127	0.65347	-3.49831	2.15513		-4.88082	2.15287	-4.11273	2.14902	-1.49831	2.15513		0.00902	-0.51368
5.70638	0.70979	8.60364	2.21881		3.59724	2.21624	4.03017	2.22794	8.60364	2.21881		-1.03633	0.65102	-2.71803	2.15651		1.5565	2.15519	-2.16203	2.15059	-0.71803	2.15651		0.00902	-0.51373
11.1376	0.70878	-3.42151	2.21951		0.10476	2.21733	-2.75809	2.22888	-3.42151	2.21951		8.52212	0.65136	-5.25394	2.15734		-1.7597	2.15589	-2.94231	2.15171	-3.25394	2.15734		0.00903	-0.51379
13.2719	0.70763	-1.09522	2.22087		-2.99986	2.21844	8.29644	2.23063	-1.09522	2.22087		-0.06098	0.64868	0.01296	2.15947		1.16636	2.15763	-6.06344	2.15244	2.01296	2.15947		0.00903	-0.51384
5.12749	0.70601	2.97651	2.2223		5.33758	2.22007	1.12029	2.23156	2.97651	2.2223		-0.84126	0.6473	0.01296	2.16072		-0.3942	2.15862	-1.18668	2.1545	2.01296	2.16072		0.00904	-0.5139
8.23147	0.7049	3.94522	2.2236		0.0997	2.22108	2.08977	2.23285	3.94522	2.2236		8.13198	0.64755	-4.27859	2.16125		-1.95477	2.15961	0.37389	2.15601	-2.27859	2.16125		0.00904	-0.51395
6.09913	0.70355	-2.64965	2.22455		-4.16851	2.22213	-3.34088	2.23386	-2.64965	2.22455		7.54677	0.6462	-2.9131	2.16273		0.38608	2.16125	1.93445	2.15752	-0.9131	2.16273		0.00905	-0.51401
6.29404	0.70231	-4.78394	2.2257		-3.97626	2.22339	-2.37141	2.23515	-4.78394	2.2257		0.7193	0.64381	-6.8145	2.16333		-0.97942	2.16227	0.56896	2.15855	-4.8145	2.16333		0.00905	-0.51406
6.48895	0.70107	-0.1304	2.22716		-7.08088	2.2245	3.25271	2.23666	-0.1304	2.22716		7.93691	0.64376	0.20803	2.16575		-2.53998	2.16326	1.34924	2.15993	2.20803	2.16575		0.00906	-0.51412
7.26568	0.69986	2.97164	2.22855		0.09297	2.22608	-10.1296	2.2373	2.97164	2.22855		5.40099	0.64209	-0.37718	2.1669		-1.95477	2.16461	1.34924	2.16118	1.62282	2.1669		0.00906	-0.51417
4.93939	0.6985	-5.36868	2.22942		3.00028	2.22746	-8.57832	2.23862	-5.36868	2.22942		0.7193	0.64006	-3.69338	2.1676		-4.88082	2.16537	0.9591	2.16236	-1.69338	2.1676		0.00907	-0.51423
8.43125	0.69741	0.83637	2.23096		2.61073	2.22869	-6.44518	2.23997	0.83637	2.23096		4.23057	0.6394	-2.32788	2.16908		-3.51533	2.16685	-1.18668	2.16325	-0.32788	2.16908		0.00907	-0.51428
8.8201	0.69618	-1.29792	2.23211		2.02725	2.22992	-4.1181	2.24132	-1.29792	2.23211		6.96155	0.6386	-3.88845	2.17007		-0.78435	2.16855	-1.57682	2.16444	-1.88845	2.17007		0.00908	-0.5174
8.4332	0.69491	-2.8504	2.23329		-6.89537	2.23076	-1.98497	2.24267	-2.8504	2.23329		-0.06098	0.63618	-2.71803	2.17151		-1.7597	2.16964	3.88515	2.1666	-0.71803	2.17151		0.00908	-0.51745
4.16754	0.69347	1.22132	2.23472		-1.27299	2.23227	-1.40338	2.24395	1.22132	2.23472		3.45029	0.63552	-5.44901	2.17231		-6.24632	2.17014	-0.21133	2.16717	-3.44901	2.17231		0.00909	-0.51751
9.59878	0.69246	-2.46448	2.23581		4.34939	2.23377	2.47525	2.24537	-2.46448	2.23581		0.32916	0.63375	-3.30324	2.17392		0.19101	2.17247	-2.94231	2.16796	-1.30324	2.17392		0.00909	-0.51756
7.46643	0.69112	1.21938	2.23722		2.40837	2.23493	1.31135	2.24657	1.21938	2.23722		4.0355	0.63312	-2.71803	2.17526		-3.90547	2.17303	1.15417	2.16989	-0.71803	2.17526		0.0091	-0.51762
9.79466	0.68997	-3.24218	2.23827		-1.66591	2.236	2.08688	2.24785	-3.24218	2.23827		2.08479	0.63154	-6.8145	2.17583		1.94664	2.17526	0.9591	2.17111	-4.8145	2.17583		0.0091	-0.51767
7.46838	0.68862	2.76893	2.23979		1.43534	2.23739	-0.24068	2.249	2.76893	2.23979		2.47493	0.63035	-1.35253	2.17799		-1.36956	2.17596	2.51966	2.17262	0.64747	2.17799		0.00911	-0.51773
7.85723	0.68738	-4.21381	2.24073		-2.63894	2.23846	-5.0895	2.25003	-4.21381	2.24073		1.10944	0.62888	1.57353	2.17973		-3.32026	2.17688	-1.18668	2.17325	3.57353	2.17973		0.00911	-0.51779
8.24608	0.68615	7.61544	2.24252		-1.28309	2.23977	7.90446	2.25187	7.61544	2.24252		0.32916	0.6275	0.98831	2.18088		-1.56463	2.17842	-0.60147	2.1746	2.98831	2.18088		0.00912	-0.51784
7.08342	0.68485	2.37814	2.24353		-2.25444	2.24097	5.96479	2.25303	2.37814	2.24353		5.9862	0.62719	-0.57225	2.18187		-0.97942	2.17977	0.37389	2.17601	1.42775	2.18187		0.00912	-0.52099
9.21772	0.68369	4.51048	2.24487		1.81647	2.24241	2.86145	2.25414	4.51048	2.24487		8.52212	0.62636	-7.20465	2.18202		2.33678	2.18157	-2.74724	2.17674	-5.20465	2.18202		0.00913	-0.52105
9.80051	0.68247	2.18225	2.24602		1.03905	2.24362	1.11572	2.25531	2.18225	2.24602		0.7193	0.62381	-2.9131	2.18398		-1.17449	2.18224	3.10487	2.17897	-0.9131	2.18398		0.00913	-0.52111
5.53484	0.68103	-2.86112	2.24704		-5.1685	2.24459	3.83069	2.25668	-2.86112	2.24704		0.52423	0.62253	-5.25394	2.18484		-3.12519	2.18316	1.73938	2.17999	-3.25394	2.18484		0.00914	-0.52116
5.92369	0.67979	5.08938	2.24865		2.39322	2.24618	-1.59997	2.25769	5.08938	2.24865		3.25522	0.62174	-4.47366	2.18622		3.11706	2.18545	-2.74724	2.18049	-2.47366	2.18622		0.00914	-0.52122
8.25192	0.67865	0.62782	2.2497		4.91266	2.24755	3.44232	2.25917	0.62782	2.2497		0.91437	0.62009	-1.93774	2.18789		-0.97942	2.18602	2.51966	2.18262	0.06226	2.18789		0.00915	-0.52128
6.50745	0.67732	-1.11859	2.25087		-3.04028	2.24844	-2.76411	2.26014	-1.11859	2.25087		0.13409	0.61872	-1.5476	2.18921		-0.58928	2.18734	1.15417	2.18364	0.4524	2.18921		0.00915	-0.52133
7.67206	0.67612	-0.34382	2.25215		-4.3995	2.24963	-6.44927	2.26122	-0.34382	2.25215		1.30451	0.61766	-1.93774	2.19039		-3.90547	2.18803	-3.52752	2.18411	0.06226	2.19039		0.00916	-0.52453
8.64272	0.67492	2.56428	2.25354		-5.75872	2.25081	-2.3767	2.26265	2.56428	2.25354		1.49958	0.61644	0.01296	2.19197		0.77622	2.19006	-3.52752	2.18536	2.01296	2.19197		0.00916	-0.52458
3.6013	0.67344	5.27844	2.25491		-2.65747	2.25221	2.85953	2.26414	5.27844	2.25491		0.91437	0.61509	-2.13281	2.19286		1.94664	2.19151	2.32459	2.18759	-0.13281	2.19286		0.00917	-0.52464
5.73559	0.67229	2.56234	2.25604		-0.13802	2.25357	2.85928	2.26539	2.56234	2.25604		0.7193	0.61381	-2.71803	2.19401		1.5565	2.19269	0.76403	2.18858	-0.71803	2.19401		0.00917	-0.5247
8.64564	0.67117	-2.48103	2.25706		-3.0487	2.25469	3.24693	2.26666	-2.48103	2.25706		-1.03633	0.61227	-1.5476	2.19546		2.72692	2.19414	2.12952	2.19006	0.4524	2.19546		0.00918	-0.52475
10.0042	0.66998	2.36645	2.25853		-5.76545	2.25582	2.66486	2.26788	2.36645	2.25853		0.52423	0.61128	-4.27859	2.19625		1.75157	2.19523	0.17881	2.19098	-2.27859	2.19625		0.00918	-0.52481
6.12639	0.66855	-1.12541	2.25962		-6.93074	2.25701	-6.45072	2.26872	-1.12541	2.25962		7.93691	0.61127	-3.88845	2.19757		-0.78435	2.19605	-1.38175	2.19197	-1.88845	2.19757		0.00919	-0.52487
13.1091	0.66762	-4.81121	2.2607		-10.0353	2.25812	-0.43871	2.27024	-4.81121	2.2607		5.01085	0.60953	-9.35042	2.19791		2.53185	2.19786	-1.96696	2.19312	-7.35042	2.19791		0.00919	-0.52492
6.90409	0.66609	1.58778	2.26224		-9.8431	2.25938	-4.70571	2.2713	1.58778	2.26224		1.49958	0.60769	-6.8145	2.19958		-0.78435	2.19855	-3.13738	2.19418	-4.8145	2.19958		0.0092	-0.52498
12.1414	0.66508	-1.12833	2.26337		-5.57826	2.26082	0.14263	2.27277	-1.12833	2.26337		1.88972	0.60651	-3.10817	2.20145		0.77622	2.20006	1.34924	2.19618	-1.10817	2.20145		0.0092	-0.52504
10.0091	0.66373	3.13733	2.26481		-5.19208	2.26209	1.30605	2.27407	3.13733	2.26481		3.45029	0.60552	-5.44901	2.20231		-0.3942	2.20112	0.17881	2.19723	-3.44901	2.20231		0.00921	-0.52509
4.19188	0.66222	0.22729	2.26593		-2.28476	2.26347	-5.09432	2.27503	0.22729	2.26593		-0.64619	0.60359	-5.83915	2.20349		-4.49068	2.20169	1.73938	2.19874	-3.83915	2.20349		0.00921	-0.52515
5.55042	0.66103	0.42025	2.26719		-5.19545	2.26459	-0.8278	2.27647	0.42025	2.26719		5.79113	0.60341	-4.27859	2.205		1.94664	2.20401	4.27529	2.20041	-2.27859	2.205		0.00922	-0.52521
8.07259	0.65989	5.84955	2.26869		-4.61533	2.26587	-5.28874	2.27752	5.84955	2.26869		2.67	0.60164	-5.05887	2.20612		-1.36956	2.20471	-0.01626	2.20095	-3.05887	2.20612		0.00922	-0.52526
5.74631	0.65854	3.52131	2.26983		-3.64735	2.26716	2.08086	2.27911	3.52131	2.26983		6.18127	0.60097	-3.30324	2.20767		-0.58928	2.20608	-1.18668	2.202	-1.30324	2.20767		0.00923	-0.52532
8.26848	0.6574	-0.7463	2.27089		-7.33376	2.26825	0.72302	2.2803	-0.7463	2.27089		3.84043	0.59933	-4.27859	2.20875		-0.3942	2.20737	-3.33245	2.2029	-2.27859	2.20875		0.00923	-0.52538
10.4028	0.65625	2.74361	2.2723		-3.45678	2.26967	-2.57426	2.2814	2.74361	2.2723		2.86508	0.59792	-4.47366	2.20997		2.33678	2.20907	-2.74724	2.20424	-2.47366	2.20997		0.00924	-0.52543
7.88255	0.65488	2.16083	2.27352		-4.62207	2.27087	-5.28971	2.28252	2.16083	2.27352		6.37634	0.59726	-1.5476	2.21171		0.38608	2.21	-0.99161	2.20579	0.4524	2.21171		0.00924	-0.52549
6.33202	0.65356	0.02653	2.27467		-3.07229	2.27219	-7.81121	2.28366	0.02653	2.27467		4.23057	0.59565	-4.27859	2.2125		-2.14984	2.21083	0.9591	2.20736	-2.27859	2.2125		0.00925	-0.52555
10.0178	0.65248	0.99525	2.27597		2.35616	2.27369	4.01909	2.28545	0.99525	2.27597		3.64536	0.5943	-4.47366	2.21372		-0.97942	2.21227	-1.96696	2.20812	-2.47366	2.21372		0.00925	-0.5256
7.30366	0.65111	-0.94511	2.27713		-2.49386	2.27472	-1.41156	2.28645	-0.94511	2.27713		-1.42647	0.59221	-2.71803	2.21526		-0.97942	2.21352	0.37389	2.20976	-0.71803	2.21526		0.00926	-0.52566
7.88644	0.64988	0.60542	2.27845		1.57706	2.27615	-5.67856	2.28751	0.60542	2.27845		2.47493	0.59161	-2.13281	2.21661		-1.7597	2.21464	3.10487	2.21147	-0.13281	2.21661		0.00926	-0.52572
11.9601	0.64882	3.70746	2.27984		-1.72149	2.27725	-0.83021	2.28898	3.70746	2.27984		4.42564	0.59068	-1.93774	2.21789		-0.19913	2.21615	-2.94231	2.21171	0.06226	2.21789		0.00927	-0.52577
11.3793	0.64754	-6.57224	2.28062		-3.08071	2.27844	-1.41228	2.2902	-6.57224	2.28062		4.42564	0.58943	-2.32788	2.21908		-0.97942	2.21727	-1.96696	2.21312	-0.32788	2.21908		0.00927	-0.52583
7.11361	0.6461	3.89945	2.28235		-2.30666	2.27972	-0.83069	2.29148	3.89945	2.28235		0.52423	0.58753	-3.30324	2.22017		-3.90547	2.21803	-2.55217	2.21428	-1.30324	2.22017		0.00928	-0.52589
5.36914	0.64477	0.79547	2.28346		1.37639	2.28114	2.4661	2.29288	0.79547	2.28346		8.13198	0.58755	-3.10817	2.22145		-3.32026	2.21938	-2.3571	2.21556	-1.10817	2.22145		0.00928	-0.52594
9.44282	0.6437	6.80658	2.28498		-2.1161	2.28223	-2.38272	2.29391	6.80658	2.28498		3.06015	0.58545	-1.35253	2.22299		0.38608	2.22125	3.49501	2.21778	0.64747	2.22299		0.00929	-0.526
5.37109	0.64227	-1.92162	2.28584		-1.72991	2.2835	-0.24959	2.29525	-1.92162	2.28584		-1.03633	0.58352	-5.83915	2.22349		-3.12519	2.22191	4.27529	2.21916	-3.83915	2.22349		0.00929	-0.52606
8.28114	0.64115	-3.66803	2.28701		-2.11946	2.28473	0.71989	2.29655	-3.66803	2.28701		-0.25605	0.5824	-6.42436	2.22465		-6.24632	2.22264	-0.79654	2.21957	-4.42436	2.22465		0.0093	-0.52611
9.44574	0.63996	-0.37206	2.28841		-0.56968	2.28606	-2.77133	2.29764	-0.37206	2.28841		2.08479	0.58154	0.4031	2.22703		-4.68576	2.22415	-2.3571	2.22056	2.4031	2.22703		0.0093	-0.52617
9.44671	0.6387	-3.66998	2.28951		-3.86823	2.28715	-6.26255	2.29873	-3.66998	2.28951		1.49958	0.58019	-5.05887	2.22737		1.16636	2.22638	-0.60147	2.2221	-3.05887	2.22737		0.00931	-0.52623
9.64162	0.63746	0.59569	2.29095		-2.12452	2.28848	0.13734	2.30027	0.59569	2.29095		2.86508	0.57917	0.79324	2.2296		1.5565	2.22769	-1.96696	2.22312	2.79324	2.2296		0.00931	-0.52628
9.6426	0.63621	-0.76285	2.29214		-3.48373	2.28967	-4.71149	2.3013	-0.76285	2.29214		4.0355	0.57812	-0.18211	2.23069		-2.73505	2.22823	-0.79654	2.22457	1.81789	2.23069		0.00932	-0.52634
6.34662	0.63481	-5.41834	2.29318		2.91438	2.29121	3.23995	2.30291	-5.41834	2.29318		1.30451	0.57641	2.54888	2.23239		-0.78435	2.2298	2.12952	2.22631	4.54888	2.23239		0.00932	-0.5264
7.8991	0.63363	0.01095	2.29467		-1.35384	2.29227	-6.06957	2.30374	0.01095	2.29467		0.32916	0.575	-4.47366	2.23247		-3.12519	2.23066	3.88515	2.22785	-2.47366	2.23247		0.00933	-0.52646
12.1667	0.63258	-3.48091	2.29576		-1.54946	2.29351	-5.1001	2.30503	-3.48091	2.29576		0.32916	0.57375	-5.64408	2.23353		-2.93012	2.23195	-0.99161	2.22829	-3.64408	2.23353		0.00933	-0.52651
8.09499	0.63114	-1.93038	2.29709		0.58213	2.29486	-2.38513	2.30641	-1.93038	2.29709		1.30451	0.57266	-2.52295	2.2353		-3.7104	2.23306	-0.4064	2.22963	-0.52295	2.2353		0.00934	-0.52657
9.25959	0.62995	-1.54348	2.29835		-1.94069	2.29599	-3.93692	2.30759	-1.54348	2.29835		4.81578	0.572	-1.93774	2.23664		-4.29561	2.23422	1.34924	2.23118	0.06226	2.23664		0.00934	-0.52663
7.51512	0.62862	1.36462	2.29974		2.32416	2.29744	-5.10082	2.30878	1.36462	2.29974		0.13409	0.56997	-3.49831	2.23763		-1.95477	2.23586	-4.30781	2.23148	-1.49831	2.23763		0.00935	-0.52668
9.26154	0.62745	-5.03631	2.30069		3.48607	2.29874	-1.99796	2.31017	-5.03631	2.30069		-3.18211	0.56816	-6.61943	2.23836		-5.0759	2.23659	-2.94231	2.23296	-4.61943	2.23836		0.00935	-0.52674
11.2019	0.62628	-0.57671	2.30215		-1.75181	2.29975	-0.25271	2.3115	-0.57671	2.30215		6.96155	0.5686	-4.08352	2.24004		-3.32026	2.23813	-1.18668	2.2345	-2.08352	2.24004		0.00936	-0.52364
11.0089	0.62503	-1.1595	2.30337		-4.27463	2.30089	-2.96816	2.31263	-1.1595	2.30337		4.23057	0.5669	-3.88845	2.24132		1.16636	2.24013	-4.89302	2.23514	-1.88845	2.24132		0.00936	-0.52369
8.29477	0.62365	0.00316	2.30467		-1.17338	2.30228	0.32863	2.31403	0.00316	2.30467		5.59606	0.56588	-3.49831	2.24263		-2.53998	2.24076	-0.21133	2.23717	-1.49831	2.24263		0.00937	-0.52375
6.93818	0.62234	0.39006	2.30594		-3.6962	2.30341	-0.25344	2.31525	0.39006	2.30594		-0.06098	0.56368	-4.47366	2.24372		-2.34491	2.24204	-1.57682	2.23819	-2.47366	2.24372		0.00937	-0.52381
10.624	0.62126	-2.90786	2.30704		0.56865	2.30486	0.71604	2.31655	-2.90786	2.30704		4.23057	0.56315	-0.96239	2.24556		-0.78435	2.24355	0.37389	2.23976	1.03761	2.24556		0.00938	-0.52386
10.2371	0.61999	-7.95123	2.30806		-8.54789	2.30569	-6.26616	2.31748	-7.95123	2.30806		0.32916	0.56125	-0.76732	2.24684		2.72692	2.24539	0.37389	2.24101	1.23268	2.24684		0.00938	-0.52392
8.88048	0.61868	2.32652	2.30978		-3.31338	2.30718	-3.93908	2.31884	2.32652	2.30978		2.86508	0.56042	-4.27859	2.2475		-0.3942	2.24612	-0.01626	2.2422	-2.27859	2.2475		0.00939	-0.52085
11.4026	0.61754	-1.94109	2.31084		0.95146	2.30863	-4.52115	2.32006	-1.94109	2.31084		7.15663	0.55989	-6.03422	2.24846		0.58115	2.24753	0.17881	2.24348	-4.03422	2.24846		0.00939	-0.52403
8.68849	0.61617	1.74276	2.31225		0.17405	2.30984	0.13325	2.32152	1.74276	2.31225		2.86508	0.55792	-2.9131	2.25023		-4.88082	2.24787	-4.89302	2.24389	-0.9131	2.25023		0.0094	-0.52409
8.49552	0.61491	1.35391	2.31349		-1.76697	2.311	-2.19431	2.32267	1.35391	2.31349		3.84043	0.55683	-3.49831	2.25138		-2.14984	2.24958	2.71473	2.2464	-1.49831	2.25138		0.0094	-0.52414
7.13893	0.6136	-7.18034	2.31435		1.14034	2.31239	-3.16427	2.32387	-7.18034	2.31435		4.62071	0.55571	-2.71803	2.25276		1.36143	2.25141	3.10487	2.24772	-0.71803	2.25276		0.00941	-0.5242
7.33384	0.61236	-8.73282	2.31553		-2.35214	2.31348	-7.81915	2.32491	-8.73282	2.31553		3.64536	0.5543	-1.15746	2.25427		-5.46604	2.25152	1.34924	2.24868	0.84254	2.25427		0.00941	-0.52426
8.49845	0.61116	-5.63079	2.31692		1.91271	2.31492	-5.49207	2.32627	-5.63079	2.31692		0.7193	0.55256	-0.76732	2.25559		2.92199	2.25417	-1.57682	2.24944	1.23268	2.25559		0.00942	-0.52431
8.69336	0.60992	-7.57114	2.31808		2.68675	2.31621	-2.00133	2.32768	-7.57114	2.31808		0.7193	0.55131	-0.18211	2.25693		3.89735	2.25558	2.32459	2.25134	1.81789	2.25693		0.00942	-0.52437
8.50039	0.60866	-1.36609	2.31961		-0.22393	2.31732	-5.88044	2.32875	-1.36609	2.31961		2.27986	0.55032	-4.8638	2.25741		5.45791	2.25709	-4.30781	2.25148	-2.8638	2.25741		0.00943	-0.52443
8.50137	0.60741	0.76625	2.32096		-3.13461	2.31844	1.29522	2.33033	0.76625	2.32096		1.10944	0.54888	-5.64408	2.25852		3.11706	2.25795	-1.57682	2.25319	-3.64408	2.25852		0.00943	-0.52448
5.98114	0.60605	-2.53167	2.32206		1.90597	2.31992	2.07075	2.33161	-2.53167	2.32206		8.32705	0.54883	-3.69338	2.2601		-3.51533	2.2581	2.9098	2.25519	-1.69338	2.2601		0.00944	-0.52454
12.3821	0.60509	-3.11446	2.32328		-2.16831	2.32099	-2.0023	2.33268	-3.11446	2.32328		2.86508	0.54667	-7.59479	2.2607		-0.00406	2.25993	0.37389	2.25601	-5.59479	2.2607		0.00944	-0.5246
9.0861	0.60369	4.06028	2.32486		-0.03673	2.32233	-0.64493	2.33399	4.06028	2.32486		0.7193	0.54506	-5.64408	2.26227		0.19101	2.26122	-2.74724	2.25674	-3.64408	2.26227		0.00945	-0.52465
9.66889	0.60246	-3.31034	2.32577		-4.30495	2.32339	4.39735	2.33547	-3.31034	2.32577		0.7193	0.54381	-3.69338	2.26385		-2.53998	2.26201	3.69008	2.25907	-1.69338	2.26385		0.00945	-0.52471
5.40322	0.60102	5.60984	2.32743		-1.97943	2.32474	-1.42119	2.33645	5.60984	2.32743		3.64536	0.54305	-6.22929	2.26468		-0.3942	2.26362	-0.01626	2.2597	-4.22929	2.26468		0.00946	-0.52476
5.21026	0.59976	1.53616	2.3285		3.44901	2.32624	-0.45171	2.33775	1.53616	2.3285		-0.84126	0.54105	-5.64408	2.26602		-1.95477	2.26461	-6.06344	2.25994	-3.64408	2.26602		0.00946	-0.52482
9.67181	0.59872	-0.59813	2.32965		2.28373	2.32744	-1.22773	2.33896	-0.59813	2.32965		11.2531	0.54182	-1.93774	2.26789		-3.12519	2.26566	-0.21133	2.26217	0.06226	2.26789		0.00947	-0.52488
7.53947	0.59737	1.53421	2.331		-1.79055	2.3285	0.90541	2.34031	1.53421	2.331		3.64536	0.5393	1.57353	2.26973		0.58115	2.26753	1.15417	2.26364	3.57353	2.26973		0.00947	-0.52493
6.37681	0.59607	3.47262	2.33233		-3.3437	2.32968	0.32334	2.34153	3.47262	2.33233		1.69465	0.53773	-1.74267	2.27042		-7.61181	2.26741	-3.52752	2.26411	0.25733	2.27042		0.00948	-0.52499
3.08083	0.59467	-1.95862	2.33334		-4.50898	2.33088	5.36562	2.34301	-1.95862	2.33334		3.45029	0.53677	-6.42436	2.27089		-0.78435	2.2698	-2.55217	2.26553	-4.42436	2.27089		0.00948	-0.52822
6.18482	0.59356	-2.73535	2.33455		0.33766	2.33235	2.26229	2.34412	-2.73535	2.33455		2.27986	0.53532	-2.13281	2.27286		-4.10054	2.2705	-1.38175	2.26697	-0.13281	2.27286		0.00949	-0.52827
3.85854	0.5922	-3.70601	2.33576		-0.82762	2.33355	3.61965	2.34543	-3.70601	2.33576		1.69465	0.53398	-3.69338	2.27385		-2.53998	2.27201	1.54431	2.26871	-1.69338	2.27385		0.00949	-0.52833
6.57464	0.59107	5.02023	2.3374		2.27362	2.33494	0.51632	2.34654	5.02023	2.3374		4.62071	0.53321	0.59817	2.27581		-5.27097	2.27281	-1.96696	2.26937	2.59817	2.27581		0.0095	-0.52839
7.73925	0.58988	3.66169	2.33859		0.33261	2.3361	2.06762	2.34786	3.66169	2.33859		9.3024	0.53275	-1.74267	2.27667		-5.46604	2.27402	0.17881	2.27098	0.25733	2.27667		0.0095	-0.52844
6.77053	0.58858	-1.38168	2.33961		-1.02661	2.33729	4.3947	2.34922	-1.38168	2.33961		2.86508	0.53042	-3.69338	2.2776		-3.51533	2.2756	0.17881	2.27223	-1.69338	2.2776		0.00951	-0.5285
7.15938	0.58735	2.69005	2.34105		-0.83436	2.33855	-5.3027	2.35003	2.69005	2.34105		9.3024	0.53025	-3.10817	2.27895		-1.95477	2.27711	-7.42893	2.27221	-1.10817	2.27895		0.00951	-0.52856
10.8452	0.58627	1.52545	2.34225		-0.83604	2.3398	-1.23013	2.35146	1.52545	2.34225		3.06015	0.52795	-3.69338	2.2801		-1.17449	2.27849	-3.52752	2.27411	-1.69338	2.2801		0.00952	-0.52861
5.80376	0.58479	3.07598	2.34357		-3.16493	2.34094	6.13947	2.35305	3.07598	2.34357		0.32916	0.52625	-4.8638	2.28115		2.33678	2.28032	-0.99161	2.27578	-2.8638	2.28115		0.00952	-0.52867
7.55018	0.58362	-0.60982	2.34465		-0.83941	2.3423	-0.45484	2.354	-0.60982	2.34465		6.18127	0.52597	-3.49831	2.28263		0.19101	2.28122	-0.79654	2.27707	-1.49831	2.28263		0.00953	-0.52873
8.3269	0.5824	-4.29562	2.34573		2.84363	2.34372	-4.72184	2.35506	-4.29562	2.34573		6.18127	0.52473	-2.71803	2.28401		-1.56463	2.28217	-0.01626	2.27845	-0.71803	2.28401		0.00953	-0.52561
9.10363	0.58119	4.8185	2.3474		-2.78211	2.34471	-0.26138	2.35651	4.8185	2.3474		-4.15746	0.52175	-5.83915	2.28474		-1.36956	2.28346	2.32459	2.28009	-3.83915	2.28474		0.00954	-0.52567
11.044	0.58003	0.74483	2.34846		-4.91706	2.34586	2.64753	2.35789	0.74483	2.34846		2.86508	0.52167	-6.8145	2.28583		-5.0759	2.28409	1.34924	2.28118	-4.8145	2.28583		0.00954	-0.52572
10.6571	0.57876	-1.97128	2.34959		-2.00975	2.34725	0.31997	2.35903	-1.97128	2.34959		1.30451	0.52016	-2.9131	2.28773		1.16636	2.28638	-5.86837	2.28122	-0.9131	2.28773		0.00955	-0.52578
8.91261	0.57743	-3.91164	2.35075		2.25509	2.34869	-2.20154	2.36017	-3.91164	2.35075		3.45029	0.51927	-0.96239	2.2893		-0.00406	2.28743	1.34924	2.28367	1.03761	2.2893		0.00955	-0.52584
11.8227	0.57631	3.06916	2.35232		3.80488	2.35001	-2.58966	2.3614	3.06916	2.35232		-2.79197	0.51698	-2.13281	2.29036		-1.36956	2.28845	-3.33245	2.28415	-0.13281	2.29036		0.00956	-0.52589
12.7933	0.57511	0.93487	2.35347		-1.62694	2.35101	-2.78385	2.36264	0.93487	2.35347		-2.5969	0.51576	-2.32788	2.29158		1.5565	2.29019	-1.77189	2.28565	-0.32788	2.29158		0.00956	-0.52595
10.8549	0.57377	5.0066	2.3549		-3.37402	2.35218	2.25844	2.36412	5.0066	2.3549		-1.42647	0.51471	-0.96239	2.29305		0.38608	2.29125	-3.33245	2.28665	1.03761	2.29305		0.00957	-0.52601
12.4074	0.57259	0.54505	2.35595		-8.0301	2.35322	-2.00856	2.36518	0.54505	2.35595		1.10944	0.51388	-5.25394	2.29359		-0.3942	2.29237	-0.99161	2.28829	-3.25394	2.29359		0.00957	-0.52606
11.0508	0.57128	2.28952	2.35728		-0.66232	2.35481	5.74894	2.36678	2.28952	2.35728		-1.2314	0.51224	-2.9131	2.29523		0.19101	2.29372	0.9591	2.28986	-0.9131	2.29523		0.00958	-0.52612
5.62151	0.56978	2.67642	2.35855		0.69352	2.35612	0.90011	2.36781	2.67642	2.35855		3.84043	0.51184	-2.52295	2.29654		-0.97942	2.29477	2.51966	2.29137	-0.52295	2.29654		0.00958	-0.52617
10.6649	0.56876	0.54212	2.3597		-1.63536	2.35726	-1.03956	2.36897	0.54212	2.3597		-2.20676	0.50958	-4.47366	2.29747		-0.58928	2.29608	-7.23386	2.29099	-2.47366	2.29747		0.00959	-0.52623
10.278	0.56749	-0.62248	2.3609		-2.60671	2.35847	3.61484	2.37044	-0.62248	2.3609		7.93691	0.51002	-2.13281	2.29911		-2.53998	2.29701	-5.28316	2.29257	-0.13281	2.29911		0.00959	-0.52629
11.8305	0.56631	3.25531	2.36233		-4.93559	2.35961	1.09333	2.37157	3.25531	2.36233		1.30451	0.50766	-6.22929	2.29968		-0.19913	2.29865	-0.60147	2.2946	-4.22929	2.29968		0.0096	-0.52634
14.1587	0.56517	2.28465	2.36353		6.31085	2.36137	2.83858	2.3729	2.28465	2.36353		4.0355	0.50687	-5.05887	2.30112		0.58115	2.30003	1.93445	2.29627	-3.05887	2.30112		0.0096	-0.5264
9.3112	0.5637	5.58062	2.36493		1.8487	2.36242	-0.45869	2.374	5.58062	2.36493		3.45029	0.50552	-1.74267	2.30292		0.58115	2.30128	1.73938	2.29749	0.25733	2.30292		0.00961	-0.52646
12.0273	0.56257	-1.01425	2.36588		-2.22558	2.36349	1.4805	2.37534	-1.01425	2.36588		-0.64619	0.50359	-4.66873	2.30369		-1.95477	2.30211	0.37389	2.29851	-2.66873	2.30369		0.00961	-0.52651
8.73133	0.56117	2.08779	2.36727		2.815	2.36497	-1.42889	2.37646	2.08779	2.36727		-0.06098	0.50244	-3.49831	2.30513		-2.34491	2.30329	-0.79654	2.29957	-1.49831	2.30513		0.00962	-0.52657
5.6293	0.55978	0.14743	2.36843		-0.48355	2.36607	-0.07153	2.37777	0.14743	2.36843		5.79113	0.50216	-2.9131	2.30648		-2.73505	2.30448	-5.08809	2.3001	-0.9131	2.30648		0.00962	-0.52663
7.95753	0.55864	8.4858	2.37006		1.26017	2.3674	0.51006	2.37904	8.4858	2.37006		4.23057	0.50065	-4.08352	2.30753		-3.90547	2.30553	-5.6733	2.30125	-2.08352	2.30753		0.00963	-0.52668
11.0615	0.55753	-0.63027	2.3709		-0.48692	2.36857	2.83714	2.3804	-0.63027	2.3709		3.45029	0.49927	-3.88845	2.30882		-3.32026	2.30688	0.17881	2.30348	-1.88845	2.30882		0.00963	-0.52674
6.60191	0.55608	-1.79487	2.3721		-1.45827	2.36977	1.67324	2.3816	-1.79487	2.3721		1.49958	0.4977	-4.08352	2.31003		-0.00406	2.30868	2.32459	2.30509	-2.08352	2.31003		0.00964	-0.5268
10.2877	0.55499	0.72535	2.37346		0.28545	2.3711	2.06088	2.38286	0.72535	2.37346		3.64536	0.4968	-1.93774	2.31164		1.16636	2.31013	0.9591	2.30611	0.06226	2.31164		0.00964	-0.52685
7.76749	0.55363	2.08194	2.37477		8.23502	2.37271	-2.78794	2.3839	2.08194	2.37477		-0.84126	0.49481	-7.00958	2.31205		-3.7104	2.31057	1.73938	2.30749	-5.00958	2.31205		0.00965	-0.52691
10.2897	0.55249	-1.79779	2.37585		-0.68759	2.37356	5.1635	2.38551	-1.79779	2.37585		2.27986	0.49408	-4.8638	2.31365		2.72692	2.31289	1.34924	2.30868	-2.8638	2.31365		0.00965	-0.52697
8.93306	0.55118	-0.63514	2.37715		-2.82254	2.37471	1.67228	2.3866	-0.63514	2.37715		6.18127	0.49348	-7.39972	2.31448		5.65298	2.31463	-4.30781	2.30898	-5.39972	2.31448		0.00966	-0.53021
5.44315	0.54977	-1.21793	2.37837		-1.66062	2.37601	2.44781	2.38788	-1.21793	2.37837		2.67	0.49164	-0.76732	2.31684		0.38608	2.315	-6.84372	2.30981	1.23268	2.31684		0.00966	-0.53026
7.18957	0.5486	3.24168	2.37983		-4.76524	2.37712	-4.34045	2.38883	3.24168	2.37983		4.62071	0.49072	-0.37718	2.31815		-1.7597	2.31589	-1.77189	2.3119	1.62282	2.31815		0.00967	-0.53032
9.32386	0.54745	-1.99563	2.38084		-1.66399	2.37851	-0.07394	2.39027	-1.99563	2.38084		1.88972	0.48901	0.01296	2.31947		-3.90547	2.31678	-4.11273	2.31276	2.01296	2.31947		0.00967	-0.53038
12.8157	0.54636	-0.63903	2.38215		-0.11421	2.37983	1.47737	2.39159	-0.63903	2.38215		3.25522	0.48799	-5.64408	2.31977		-1.17449	2.31849	-0.99161	2.31453	-3.64408	2.31977		0.00968	-0.53043
11.0712	0.54503	-0.64001	2.3834		2.40524	2.3812	-1.62596	2.3927	-0.64001	2.3834		2.47493	0.48661	-0.96239	2.3218		1.5565	2.32019	-0.21133	2.31591	1.03761	2.3218		0.00968	-0.53049
12.2358	0.54383	1.68628	2.38476		-4.38411	2.38214	-3.17775	2.39388	1.68628	2.38476		-0.06098	0.48494	1.96367	2.32354		-0.00406	2.32118	3.10487	2.31772	3.96367	2.32354		0.00969	-0.53055
7.77625	0.54238	0.90955	2.38597		-0.11926	2.38358	-1.4325	2.39521	0.90955	2.38597		2.86508	0.48417	-2.52295	2.32404		-3.90547	2.32178	-3.33245	2.31789	-0.52295	2.32404		0.00969	-0.52742
15.1469	0.54146	-2.58231	2.38706		0.07299	2.38484	1.47641	2.39659	-2.58231	2.38706		7.93691	0.48377	-5.25394	2.32484		-2.34491	2.32329	-0.4064	2.31963	-3.25394	2.32484		0.0097	-0.52747
7.97213	0.53989	-2.19541	2.38833		-1.0923	2.38604	-0.26932	2.39776	-2.19541	2.38833		0.32916	0.48125	1.57353	2.32723		-4.29561	2.32422	0.37389	2.32101	3.57353	2.32723		0.0097	-0.52753
13.5973	0.53889	-1.61457	2.38961		0.84535	2.38738	-5.11815	2.39879	-1.61457	2.38961		-1.03633	0.47977	-4.8638	2.3274		-0.78435	2.32605	0.56896	2.32229	-2.8638	2.3274		0.00971	-0.52759
9.91346	0.53748	-2.00342	2.39084		0.26187	2.3886	-0.85164	2.40023	-2.00342	2.39084		3.25522	0.47924	-5.64408	2.32852		-1.56463	2.32717	-3.52752	2.32286	-3.64408	2.32852		0.00971	-0.52764
9.52656	0.53621	-0.06501	2.39218		1.42378	2.38991	-3.76103	2.40135	-0.06501	2.39218		7.74184	0.47874	-4.27859	2.33		-0.78435	2.32855	-1.77189	2.3244	-2.27859	2.33		0.00972	-0.5277
13.0184	0.53512	0.32189	2.39344		3.36143	2.39124	3.41464	2.40293	0.32189	2.39344		0.91437	0.47635	-1.15746	2.33177		-0.78435	2.3298	1.15417	2.32614	0.84254	2.33177		0.00972	-0.52776
13.7951	0.5339	4.39362	2.39488		0.25681	2.39235	2.63862	2.40414	4.39362	2.39488		1.30451	0.47516	-2.13281	2.33286		-0.00406	2.33118	0.56896	2.32729	-0.13281	2.33286		0.00973	-0.52781
12.6325	0.5326	-2.78306	2.3958		-0.90847	2.39355	-0.8526	2.40523	-2.78306	2.3958		6.76648	0.47482	-6.8145	2.33333		-3.12519	2.33191	-1.38175	2.32822	-4.8145	2.33333		0.00973	-0.52787
7.59108	0.53112	-2.97798	2.39704		-0.13442	2.39484	3.21997	2.40667	-2.97798	2.39704		5.01085	0.47328	-6.61943	2.33461		-0.00406	2.33368	-3.13738	2.32918	-4.61943	2.33461		0.00974	-0.52793
10.5011	0.53	2.64526	2.39855		-1.10577	2.39604	-3.95617	2.40759	2.64526	2.39855		-0.45112	0.47112	-9.15535	2.33544		2.92199	2.33542	-3.13738	2.33043	-7.15535	2.33544		0.00974	-0.52798
11.0839	0.52878	1.09278	2.39973		-3.04679	2.3972	-0.65938	2.40899	1.09278	2.39973		4.62071	0.47072	-4.66873	2.33743		0.58115	2.33628	-0.99161	2.33203	-2.66873	2.33743		0.00975	-0.52804
14.1879	0.52767	7.29783	2.40126		1.02412	2.39864	-2.59905	2.41016	7.29783	2.40126		6.37634	0.46976	-1.74267	2.33917		-2.93012	2.33694	-3.13738	2.33293	0.25733	2.33917		0.00975	-0.5281
12.8313	0.52636	-3.75762	2.40201		0.63457	2.39987	-2.98718	2.41139	-3.75762	2.40201		4.23057	0.46815	-4.27859	2.34		-7.61181	2.33741	1.93445	2.33502	-2.27859	2.34		0.00976	-0.52815
10.8929	0.52502	6.13225	2.40371		-2.66398	2.40097	3.02482	2.41291	6.13225	2.40371		8.13198	0.46755	-3.69338	2.34135		-1.95477	2.33961	-0.99161	2.33578	-1.69338	2.34135		0.00976	-0.52821
9.5363	0.52371	0.11919	2.40469		-1.1142	2.40229	-4.15132	2.41384	0.11919	2.40469		2.08479	0.46529	-4.27859	2.3425		-0.58928	2.34108	-2.3571	2.33681	-2.27859	2.3425		0.00977	-0.52827
13.8039	0.52265	-3.37267	2.40578		-2.08555	2.4035	3.21829	2.41542	-3.37267	2.40578		1.69465	0.46398	-3.30324	2.34391		-1.17449	2.34224	2.12952	2.3388	-1.30324	2.34391		0.00977	-0.52832
7.59886	0.52112	-0.07669	2.40718		0.04604	2.40484	0.11495	2.41653	-0.07669	2.40718		0.52423	0.46254	-2.71803	2.34526		-2.53998	2.34326	-2.16203	2.33934	-0.71803	2.34526		0.00978	-0.52838
8.95741	0.51993	-1.82311	2.40835		-2.08891	2.406	-3.37627	2.41762	-1.82311	2.40835		3.64536	0.46181	-0.18211	2.34693		-1.95477	2.34461	-1.57682	2.34069	1.81789	2.34693		0.00978	-0.52844
10.8978	0.51877	2.83043	2.40981		6.24853	2.40763	-7.25538	2.41869	2.83043	2.40981		3.84043	0.46059	-2.52295	2.34779		2.33678	2.34657	1.15417	2.34239	-0.52295	2.34779		0.00979	-0.52849
10.3169	0.5175	0.89007	2.41097		4.69538	2.40881	-7.06167	2.41995	0.89007	2.41097		6.76648	0.45983	-1.74267	2.34917		-1.95477	2.34711	0.9591	2.34361	0.25733	2.34917		0.00979	-0.52539
14.3906	0.51643	0.30729	2.41219		0.0393	2.40984	-1.43756	2.42146	0.30729	2.41219		3.84043	0.45809	-1.5476	2.35045		-3.7104	2.34806	-3.52752	2.34411	0.4524	2.35045		0.0098	-0.52545
12.0643	0.51507	3.40932	2.41359		-5.19858	2.41086	-3.57117	2.42261	3.40932	2.41359		3.45029	0.45677	-4.27859	2.35125		-0.00406	2.34993	1.54431	2.34621	-2.27859	2.35125		0.0098	-0.52866
5.66533	0.51353	3.40835	2.41484		-2.09734	2.41225	0.69534	2.42406	3.40835	2.41484		2.86508	0.45543	-6.42436	2.35214		-0.00406	2.35118	6.03093	2.3482	-4.42436	2.35214		0.00981	-0.52872
8.1875	0.5124	2.43769	2.41604		7.59764	2.41394	1.47087	2.42534	2.43769	2.41604		4.0355	0.45437	-3.10817	2.35394		2.14171	2.35279	0.9591	2.34861	-1.10817	2.35394		0.00981	-0.52877
8.38241	0.51116	1.27308	2.41724		-0.54924	2.41482	1.08274	2.42657	1.27308	2.41724		3.25522	0.45299	-3.88845	2.35506		2.53185	2.3541	-2.55217	2.34927	-1.88845	2.35506		0.00982	-0.52883
7.80157	0.50988	-0.2794	2.41842		6.04281	2.41637	-1.82665	2.42769	-0.2794	2.41842		1.10944	0.45138	-1.74267	2.35667		-0.58928	2.35483	0.9591	2.35111	0.25733	2.35667		0.00982	-0.52889
14.7843	0.50895	1.0772	2.41973		-0.94047	2.4173	-3.76632	2.42885	1.0772	2.41973		2.67	0.45039	-3.49831	2.35763		-3.7104	2.35556	-1.38175	2.35197	-1.49831	2.35763		0.00983	-0.52894
10.1308	0.50749	-1.44497	2.42087		2.54864	2.41871	-1.05136	2.43023	-1.44497	2.42087		4.62071	0.44947	-5.83915	2.35849		-2.34491	2.35704	-1.96696	2.35312	-3.83915	2.35849		0.00983	-0.529
8.77418	0.50618	3.40251	2.42233		2.54695	2.41996	2.63333	2.43164	3.40251	2.42233		5.59606	0.44838	-2.13281	2.36036		-4.49068	2.35793	-3.91767	2.35405	-0.13281	2.36036		0.00984	-0.53226
12.8478	0.50511	3.78941	2.4236		0.41201	2.42111	-5.12465	2.43254	3.78941	2.4236		1.30451	0.44642	-7.00958	2.36079		0.19101	2.35996	-1.96696	2.35562	-5.00958	2.36079		0.00984	-0.53232
4.12161	0.50346	1.65512	2.42476		1.96179	2.42243	-1.63391	2.43395	1.65512	2.42476		2.86508	0.44543	-0.57225	2.36312		-0.00406	2.36118	-3.72259	2.35658	1.42775	2.36312		0.00985	-0.53237
12.268	0.50258	-0.47918	2.42591		3.51157	2.42375	2.05078	2.43537	-0.47918	2.42591		4.42564	0.44444	-0.57225	2.36437		-3.51533	2.36185	-0.01626	2.35845	1.42775	2.36437		0.00985	-0.53243
8.77807	0.50118	-0.48015	2.42716		4.09168	2.42503	2.63236	2.43664	-0.48015	2.42716		4.42564	0.44319	1.7686	2.36601		-3.51533	2.3631	0.37389	2.35976	3.7686	2.36601		0.00986	-0.53249
9.94268	0.49998	-1.83869	2.42835		-4.63699	2.42588	0.3048	2.43779	-1.83869	2.42835		7.3517	0.44242	-2.13281	2.36661		-1.36956	2.3647	-5.6733	2.36	-0.13281	2.36661		0.00986	-0.53254
8.97396	0.49868	-4.94268	2.42946		-3.28115	2.42719	2.43794	2.43914	-4.94268	2.42946		1.49958	0.4402	-2.13281	2.36786		-1.56463	2.36592	-0.79654	2.36207	-0.13281	2.36786		0.00987	-0.5326
8.39312	0.49741	2.81388	2.43106		1.95336	2.42868	-1.24722	2.44022	2.81388	2.43106		2.27986	0.43908	-0.18211	2.36943		-3.32026	2.36688	1.93445	2.36377	1.81789	2.36943		0.00987	-0.53266
14.6001	0.49644	-2.8113	2.43205		-1.34518	2.42978	-9.58703	2.44109	-2.8113	2.43205		3.84043	0.43809	-7.59479	2.36945		-4.49068	2.36793	-1.77189	2.3644	-5.59479	2.36945		0.00988	-0.53271
18.4798	0.49537	-5.13954	2.4332		1.3682	2.43116	-0.47193	2.44275	-5.13954	2.4332		4.62071	0.43697	-1.74267	2.37167		-2.53998	2.36951	-2.16203	2.36559	0.25733	2.37167		0.00988	-0.53277
13.2445	0.49388	4.5564	2.43489		0.00898	2.43234	2.63092	2.44414	4.5564	2.43489		2.27986	0.43533	-3.88845	2.37256		-2.53998	2.37076	0.9591	2.36736	-1.88845	2.37256		0.00989	-0.53283
10.3364	0.4925	1.06454	2.43598		-1.1563	2.43354	1.27308	2.44533	1.06454	2.43598		3.06015	0.43421	-2.32788	2.37407		-0.97942	2.37227	-0.60147	2.36835	-0.32788	2.37407		0.00989	-0.53289
12.6646	0.49135	5.52414	2.43743		-0.57619	2.43482	-0.27871	2.44651	5.52414	2.43743		7.15663	0.43364	-7.59479	2.37445		-2.53998	2.37326	-1.57682	2.36944	-5.59479	2.37445		0.0099	-0.53294
16.5444	0.49028	4.74742	2.43865		-3.29294	2.43594	-0.4729	2.44775	4.74742	2.43865		-0.45112	0.43112	-3.10817	2.37644		-2.14984	2.37457	-1.18668	2.37075	-1.10817	2.37644		0.0099	-0.533
9.56356	0.48871	3.77675	2.43985		-3.10069	2.4372	-0.47314	2.449	3.77675	2.43985		0.91437	0.4301	-1.35253	2.37799		-0.58928	2.37608	-3.13738	2.37168	0.64747	2.37799		0.00991	-0.5363
16.5463	0.48778	7.84848	2.44129		1.16416	2.43865	3.98732	2.45046	7.84848	2.44129		2.08479	0.42905	-6.8145	2.37833		-2.53998	2.37701	0.37389	2.37351	-4.8145	2.37833		0.00991	-0.53636
14.8018	0.48645	8.42932	2.44256		-0.77686	2.43981	2.04765	2.45162	8.42932	2.44256		6.57141	0.42854	-6.42436	2.37964		2.53185	2.3791	0.9591	2.37486	-4.42436	2.37964		0.00992	-0.53642
8.59679	0.48492	1.44657	2.4435		4.45765	2.4413	0.30192	2.45279	1.44657	2.4435		0.13409	0.42622	-2.32788	2.38157		-0.97942	2.37977	-1.57682	2.37569	-0.32788	2.38157		0.00992	-0.53648
15.9674	0.484	8.0395	2.44505		-2.52562	2.44223	0.10773	2.45403	8.0395	2.44505		1.10944	0.42513	-0.96239	2.38305		-2.34491	2.38079	0.37389	2.37726	1.03761	2.38305		0.00993	-0.53983
19.0714	0.48289	6.29308	2.44622		-1.55764	2.44352	-3.77138	2.4551	6.29308	2.44622		1.69465	0.42398	-6.61943	2.38336		-5.27097	2.38155	5.44572	2.37936	-4.61943	2.38336		0.00993	-0.53988
15.7754	0.48149	1.44365	2.44725		2.1254	2.44494	2.04668	2.45662	1.44365	2.44725		7.15663	0.42364	-3.69338	2.3851		-8.19702	2.38232	-2.55217	2.37927	-1.69338	2.3851		0.00994	-0.53665
12.0916	0.48008	2.02449	2.44852		4.25698	2.44629	-1.44454	2.45771	2.02449	2.44852		6.96155	0.42236	-5.44901	2.38605		-2.14984	2.38457	-4.50288	2.3802	-3.44901	2.38605		0.00994	-0.53671
14.2259	0.47892	2.79927	2.44981		-0.9809	2.4473	-3.57815	2.45886	2.79927	2.44981		5.40099	0.42085	-5.64408	2.38727		-4.68576	2.3854	4.86051	2.38301	-3.64408	2.38727		0.00995	-0.53677
14.8087	0.4777	5.12555	2.45116		1.15068	2.44865	3.01568	2.46041	5.12555	2.45116		4.81578	0.4195	-2.32788	2.38907		-0.97942	2.38727	-1.57682	2.38319	-0.32788	2.38907		0.00995	-0.53682
12.6763	0.47635	-1.08144	2.45213		0.76113	2.44988	-2.60892	2.46141	-1.08144	2.45213		6.96155	0.41861	-6.22929	2.38967		-1.95477	2.38836	-2.94231	2.38421	-4.22929	2.38967		0.00996	-0.53688
10.544	0.47501	2.79635	2.45356		-0.21022	2.45109	3.20914	2.46292	2.79635	2.45356		2.86508	0.41668	0.01296	2.39196		-2.73505	2.38948	-3.33245	2.38539	2.01296	2.39196		0.00996	-0.53694
15.7813	0.47399	2.01962	2.45477		-0.59977	2.45232	4.95439	2.46425	2.01962	2.45477		5.01085	0.41579	-5.25394	2.39234		-1.7597	2.39089	-3.52752	2.38661	-3.25394	2.39234		0.00997	-0.537
14.0368	0.47267	5.50953	2.45618		3.85901	2.45377	3.20866	2.46542	5.50953	2.45618		4.0355	0.41437	-3.69338	2.39384		-1.95477	2.39211	-0.4064	2.38838	-1.69338	2.39384		0.00997	-0.53705
12.4863	0.47134	1.04798	2.45723		3.85733	2.45502	-0.08862	2.46652	1.04798	2.45723		0.13409	0.41247	-2.32788	2.39532		2.14171	2.39404	-0.99161	2.38953	-0.32788	2.39532		0.00998	-0.53711
16.9478	0.4703	4.92577	2.45866		-0.60482	2.45607	-1.83435	2.46769	4.92577	2.45866		3.45029	0.41178	-2.9131	2.39647		-1.36956	2.3947	0.37389	2.39101	-0.9131	2.39647		0.00998	-0.53717
[truncated: 255,750+ more rows]

## Sheet: Figure 2
Panel B					Inset							Panel C					Panel E													Panel G
Extend		Retract			Lp, eff	Lc,eff	Lp, eff	Lc,eff	Lp, eff	Lc,eff		Loading rate		Mean rupture force			Extend		Retract		Extend		Retract		Extend		Retract			Extend		Retract		Extend		Retract		Extend		Retract
Force	Distance	Force	Distance		nm	µm	nm	µm	nm	µm		pN/s		pN			Force	Distance	Force	Distance	Force	Distance	Force	Distance	Force	Distance	Force	Distance		Force	Distance	Force	Distance	Force	Distance	Force	Distance	Force	Distance	Force	Distance
pN	µm	pN	µm									Mean	S.D	Mean	S.D		pN	µm	pN	µm	pN	µm	pN	µm	pN	µm	pN	µm		pN	µm	pN	µm	pN	µm	pN	µm	pN	µm	pN	µm
13.1892	3.76979	569.885	-0.13528		5.8043	2.88121	5.47891	4.47189	2.84743	1.07244		82.5312	35.9134	32.5149	10.1817		2.15442	1.36638	609.529	-0.00228	-4.62215	1.36923	607.298	-0.0016	3.81923	1.36993	603.808	-0.00217		14.7762	1.37454	1144.87	-0.0038	12.8914	1.37563	1147.99	-0.00221	9.14018	1.37876	1136.22	0.00136
12.3349	3.76799	562.162	-0.13455		3.23038	4.1093	2.88653	4.51491	1.92585	1.10609		174.242	94.556	35.9813	10.5442		3.29076	1.366	608.393	-0.0019	3.90042	1.37042	607.298	-0.00097629	6.09191	1.36978	600.967	-0.00215		14.7762	1.37391	1150.88	-0.00252	23.9118	1.37622	1148.99	-0.00148	14.1494	1.37868	1137.23	0.00209
9.02732	3.76577	553.97	-0.13391		3.87109	4.06915	2.54059	4.6583	1.91955	1.0929		487.075	289.26	40.7031	10.2277		4.99528	1.36573	606.12	-0.00175	2.76407	1.36955	605.593	-0.000713389	3.81923	1.36867	602.103	-0.00128		22.791	1.37417	1147.87	-0.00222	19.9044	1.37515	1144.98	-0.00129	13.1476	1.37795	1135.22	0.0025
13.2519	3.76481	539.824	-0.13426		2.34999	0.39808	2.40341	1.00391	1.8793	5.1965		955.217	436.756	41.4533	8.8327		3.85893	1.36487	603.847	-0.00161	-1.78129	1.36796	601.048	-0.00105	9.50094	1.36926	599.83	-0.00114		11.7706	1.37233	1144.87	-0.00193	14.8951	1.37398	1140.98	-0.00111	14.1494	1.37743	1130.21	0.00258
14.1061	3.76328	527.352	-0.13432		1.28737	0.42639	1.37838	4.79452	3.15201	5.02779		2153.53	1807.99	45.5337	11.0384		8.4043	1.36521	600.438	-0.00171	4.46859	1.36866	594.23	-0.00188	5.52374	1.36779	597.558	-0.000998886		23.7928	1.37302	1138.85	-0.00196	14.8951	1.37335	1133.96	-0.00125	21.1624	1.37758	1123.2	0.00243
17.2122	3.76213	511.918	-0.13488		1.03954	0.42834	3.10952	4.57163	2.80782	5.12347		8652.31	4921.99	47.6382	9.86957		9.54064	1.36482	598.166	-0.00157	5.60493	1.36828	593.094	-0.0015	2.68289	1.36656	594.149	-0.0011		23.7928	1.3724	1127.83	-0.00254	9.88585	1.37218	1129.96	-0.00106	11.1439	1.37585	1120.19	0.00273
10.1344	3.7593	498.438	-0.13511		3.6418	3.83381	1.70883	4.71056	3.06114	5.10532							4.4271	1.36311	595.893	-0.00143	6.1731	1.36777	593.094	-0.000870487	0.4102	1.36545	589.603	-0.00144		20.7873	1.37144	1125.83	-0.00214	18.9025	1.37254	1125.95	-0.000877234	17.155	1.37589	1114.18	0.00269
13.3741	3.75817	485.849	-0.1352		3.17055	3.85179	3.91314	4.55671	4.15691	5.01469							11.8133	1.36406	590.211	-0.00201	3.90042	1.36666	590.253	-0.000849177	-2.99882	1.36409	586.194	-0.00154		21.7891	1.37093	1120.82	-0.00206	19.9044	1.37202	1119.94	-0.000910859	15.1513	1.37504	1106.17	0.00244
10.3213	3.756	474.495	-0.13508		2.22037	4.01891	2.23863	0.99556	1.34075	1.14153							4.4271	1.36186	587.37	-0.00199	4.46859	1.36616	588.548	-0.000586489	5.52374	1.36528	580.513	-0.00212		20.7873	1.37019	1114.81	-0.00209	20.9062	1.37151	1112.92	-0.00105	13.1476	1.3742	1097.15	0.00208
9.53824	3.7542	460.91	-0.13533		3.12611	3.82366	2.51841	4.62224	2.47004	1.07548							2.72259	1.36087	582.257	-0.00245	6.74127	1.36602	582.866	-0.00117	3.25106	1.36417	575.967	-0.00247		23.7928	1.3699	1108.8	-0.00213	13.8933	1.37011	1103.91	-0.00142	11.1439	1.37335	1091.14	0.00204
10.555	3.75271	447.37	-0.13557		3.59951	3.79982	2.29986	4.63545	2.50941	1.10433		S.D = standard deviation					2.72259	1.36024	578.28	-0.00267	3.33224	1.36467	578.321	-0.00151	5.52374	1.36403	574.263	-0.0022		18.7836	1.36872	1102.79	-0.00216	24.9136	1.37069	1097.9	-0.00145	14.1494	1.37305	1084.13	0.0019
11.8073	3.75125	433.868	-0.13581		3.54728	3.78585	3.40801	4.40069	3.05335	1.3273							11.8133	1.36155	574.871	-0.00277	0.49139	1.36344	574.912	-0.00161	3.81923	1.36304	573.695	-0.0017		15.778	1.36777	1101.79	-0.00165	4.87659	1.36787	1092.89	-0.00137	13.1476	1.37232	1077.11	0.00176
9.8233	3.74926	420.919	-0.13595		3.93182	3.77356	3.88347	4.50085	3.69187	1.32361							2.72259	1.35899	572.598	-0.00263	0.49139	1.36281	574.344	-0.00111	-2.99882	1.36097	571.99	-0.00144		10.7688	1.36659	1089.76	-0.00234	20.9062	1.369	1089.88	-0.00108	25.1698	1.37301	1072.11	0.00183
9.3818	3.74752	406.766	-0.1363		4.37567	3.74438	2.92675	4.41059	1.9892	1.37954							3.29076	1.35849	572.03	-0.00212	3.33224	1.36279	570.367	-0.00133	2.11472	1.36143	568.581	-0.00154		16.7799	1.36662	1080.75	-0.0027	11.8896	1.36739	1083.87	-0.00111	17.155	1.37151	1067.1	0.00191
11.9816	3.74628	392.314	-0.13669		3.84162	3.81174	4.65733	4.38888	1.92298	1.37218							2.15442	1.35762	570.893	-0.00174	6.1731	1.36277	566.39	-0.00155	-2.43065	1.35984	564.036	-0.00188		15.778	1.36589	1074.74	-0.00274	17.9007	1.36742	1074.85	-0.00147	19.1587	1.3711	1062.09	0.00199
12.0401	3.74463	379.752	-0.13677		3.48738	3.80346	3.20958	4.65328	2.20091	1.34094							4.99528	1.3576	565.212	-0.00232	3.33224	1.36154	563.549	-0.00153	1.54655	1.36006	558.354	-0.00246		13.7743	1.36504	1073.73	-0.00222	16.8988	1.36669	1061.83	-0.00228	35.1883	1.37223	1053.07	0.00162
15.9417	3.74361	365.712	-0.1371		2.99285	3.83104	2.93604	4.56477	1.4318	1.40867							9.54064	1.35794	559.53	-0.00291	2.76407	1.36079	560.14	-0.00163	6.09191	1.3604	553.24	-0.00292		20.7873	1.36519	1069.73	-0.00203	13.8933	1.36573	1057.82	-0.00209	17.155	1.36963	1046.06	0.00148
11.6944	3.74124	353.066	-0.1372		2.3904	3.89714	2.25136	4.68951	2.68386	1.32029							8.4043	1.35707	554.416	-0.00337	1.05956	1.3598	556.162	-0.00185	4.3874	1.35941	551.536	-0.00266		16.7799	1.36412	1063.72	-0.00207	14.8951	1.36522	1052.81	-0.00201	-5.8876	1.36648	1037.04	0.00112
11.8824	3.73961	340.183	-0.13733		3.31146	3.81321	2.73341	4.6239	1.64483	1.36802							4.4271	1.3556	551.576	-0.00335	5.60493	1.36014	551.617	-0.00219	3.25106	1.35854	550.4	-0.00228		20.7873	1.36393	1054.7	-0.00243	9.88585	1.36404	1052.81	-0.00139	1.12537	1.36662	1033.03	0.0013
11.4011	3.73786	326.996	-0.13751		4.15904	3.77491	2.99876	4.59827	2.04198	1.34608							6.13162	1.35534	548.735	-0.00333	7.30944	1.35988	548.776	-0.00217	5.52374	1.3584	548.695	-0.00201		10.7688	1.36221	1051.69	-0.00214	24.9136	1.36506	1047.8	-0.00131	5.13278	1.36644	1030.03	0.0016
11.7381	3.73625	314.724	-0.13755		2.13259	1.25372	3.37057	4.5928	3.10953	1.34131							3.29076	1.35411	547.598	-0.00294	5.03676	1.35877	547.072	-0.0019	13.4781	1.35947	546.422	-0.00187		17.7817	1.36235	1045.68	-0.00217	10.8877	1.3629	1044.8	-0.00102	16.1531	1.36702	1021.01	0.00123
7.13539	3.73383	300.908	-0.13784		1.98399	4.31917	2.29066	1.81032	2.0043	1.37506							8.97247	1.35469	544.189	-0.00304	0.49139	1.35718	544.231	-0.00188	5.52374	1.35715	541.877	-0.00221		25.7965	1.36261	1035.66	-0.00264	12.8914	1.36249	1038.79	-0.00105	14.1494	1.36617	1015	0.0012
6.37324	3.73204	287.237	-0.1381		2.72705	4.25121	0.95226	1.9208	2.4423	1.3322							9.54064	1.35419	540.212	-0.00326	-1.21312	1.35619	539.686	-0.00222	4.95557	1.3564	536.195	-0.0028		17.7817	1.3611	1030.65	-0.00257	19.9044	1.36264	1027.77	-0.00163	4.13092	1.36445	1007.99	0.00106
6.75832	3.73044	274.493	-0.13821		2.94561	4.25378	1.48105	4.72133	2.42327	1.34461							8.97247	1.35344	536.235	-0.00348	4.46859	1.35677	536.845	-0.0022	-0.72614	1.35457	532.218	-0.00302		17.7817	1.36048	1024.64	-0.0026	7.88215	1.36069	1021.76	-0.00167	11.1439	1.36459	1001.98	0.00102
6.58061	3.72874	261.378	-0.13839		2.935	4.23515	2.76924	4.64311	2.3336	1.35184							7.26796	1.35245	531.69	-0.00383	5.03676	1.35627	533.436	-0.0023	2.68289	1.35467	531.082	-0.00263		20.7873	1.36018	1018.63	-0.00263	10.8877	1.3604	1012.74	-0.00203	1.12537	1.36287	995.964	0.000990597
9.90303	3.72763	247.95	-0.13861		2.26988	4.30305	3.32918	4.49445	2.80373	1.34075							6.69979	1.35171	529.417	-0.00368	7.87761	1.35625	530.027	-0.0024	2.11472	1.35392	529.377	-0.00237		14.7762	1.3589	1014.62	-0.00245	15.897	1.36032	1006.73	-0.00206	8.13833	1.36301	992.959	0.00129
7.72009	3.7256	234.19	-0.13889		2.2548	4.3118	3.51735	4.54601	2.81042	1.33338							6.13162	1.35096	527.144	-0.00354	10.1503	1.35611	527.186	-0.00238	8.3646	1.35462	525.968	-0.00247		12.7725	1.35805	1008.61	-0.00248	9.88585	1.35903	1002.72	-0.00188	12.1457	1.36283	989.953	0.00158
11.5738	3.72457	219.931	-0.13925		2.33392	4.31334	4.16518	4.47615	1.73414	1.39578							7.26796	1.35058	526.008	-0.00316	4.46859	1.35427	522.072	-0.00284	2.68289	1.35279	523.127	-0.00245		19.7854	1.35819	1000.6	-0.00274	0.86919	1.35742	999.716	-0.00158	6.13463	1.36154	985.946	0.00177
9.69422	3.7226	207.519	-0.13931		2.5942	4.31996	3.55142	4.54092	2.27554	1.36436							4.4271	1.34935	522.031	-0.00338	0.49139	1.3528	520.368	-0.00258	3.81923	1.3524	517.446	-0.00303		17.7817	1.35735	993.585	-0.00288	-1.13452	1.35658	994.706	-0.0015	0.12352	1.36026	977.931	0.00151
8.6982	3.72077	193.957	-0.13956		2.6843	4.28417	3.13758	4.591	1.6424	1.38048							3.85893	1.3486	518.622	-0.00348	2.1959	1.35254	516.959	-0.00268	3.81923	1.35178	513.468	-0.00326		16.7799	1.35661	990.58	-0.00258	5.87844	1.35672	981.682	-0.00231	13.1476	1.36106	967.912	0.00104
10.5207	3.71941	184.765	-0.13908		2.23039	4.32217	2.83232	4.59401	2.04849	1.36523							2.72259	1.34773	511.804	-0.0043	-0.64495	1.35131	512.413	-0.00302	2.11472	1.35079	510.628	-0.00323		11.7706	1.35544	983.567	-0.00273	13.8933	1.35697	973.667	-0.00256	12.1457	1.36032	960.899	0.000898287
9.91988	3.71764	172.774	-0.13906		3.43029	4.25159	3.60944	4.54618	2.88795	1.31358							-0.68643	1.34638	510.099	-0.00404	2.1959	1.35129	507.3	-0.00348	5.52374	1.35089	508.923	-0.00297		16.7799	1.35536	980.561	-0.00243	17.9007	1.35679	972.665	-0.00204	24.168	1.36102	951.883	0.000535365
5.86191	3.7153	159.491	-0.13927		2.2941	4.30471	2.9021	4.61724	2.42899	1.35583							3.85893	1.34672	508.963	-0.00366	1.62773	1.35054	507.868	-0.00274	4.95557	1.35014	507.219	-0.00271		13.7743	1.35441	972.547	-0.00268	2.87289	1.35451	965.653	-0.00219	20.1606	1.35995	945.872	0.000501311
6.52158	3.71375	146.744	-0.13938		2.54623	4.27439	2.32448	4.63502	1.86627	1.40324							4.99528	1.34634	506.122	-0.00364	1.05956	1.34979	505.595	-0.0026	3.81923	1.34928	504.946	-0.00257		11.7706	1.35356	968.539	-0.0025	7.88215	1.35444	961.645	-0.002	12.1457	1.35845	940.862	0.000577665
13.3041	3.71321	132.277	-0.13977		2.67692	4.2219	3.328	0.99912	1.33779	1.41437							2.15442	1.34511	503.281	-0.00361	3.90042	1.34977	502.186	-0.0027	1.54655	1.34817	499.264	-0.00315		7.76321	1.3525	962.528	-0.00253	19.9044	1.35513	956.636	-0.00192	15.1513	1.35815	936.855	0.000763677
7.20069	3.71053	121.527	-0.13956		2.21886	4.24888	3.50541	4.48739	3.20872	1.32352							2.15442	1.34448	500.44	-0.00359	7.87761	1.34999	499.914	-0.00255	2.11472	1.34766	495.855	-0.00325		21.7891	1.35341	957.519	-0.00246	22.9099	1.35483	950.625	-0.00196	15.1513	1.35753	930.844	0.000730051
10.4708	3.70941	108.567	-0.1397		2.95726	4.17787	2.35484	4.65686	1.90434	1.35493							6.69979	1.34483	497.599	-0.00357	6.74127	1.34912	495.936	-0.00278	2.68289	1.34716	491.878	-0.00347		19.7854	1.35256	952.51	-0.00238	14.8951	1.35333	940.606	-0.00243	9.14018	1.35624	921.827	0.000366702
7.20432	3.7072	96.208	-0.13975		3.45106	4.1858	3.59635	4.56048	2.29316	1.35662							1.01808	1.34299	492.486	-0.00403	-0.64495	1.34693	490.823	-0.00324	0.4102	1.34605	491.31	-0.00297		12.7725	1.35117	948.502	-0.00219	15.897	1.35281	932.591	-0.00268	19.1587	1.35672	916.818	0.000442627
7.77335	3.70563	81.379	-0.14021		2.80708	4.20718	3.26842	4.53213	2.72362	1.34465							2.72259	1.34273	488.509	-0.00425	4.46859	1.34739	485.141	-0.00382	3.25106	1.34603	487.901	-0.00307		33.8114	1.35285	944.495	-0.00201	7.88215	1.35131	929.586	-0.00239	27.1735	1.35697	910.807	0.000409001
10.1908	3.70437	72.3208	-0.13971		2.93595	4.21968	4.34468	4.40083	2.53414	1.34781							3.29076	1.34222	486.236	-0.00411	-0.07678	1.3458	484.005	-0.00344	8.93277	1.34661	485.628	-0.00292		28.8021	1.35167	938.484	-0.00204	10.8877	1.35101	923.575	-0.00242	15.1513	1.35502	905.798	0.000485355
12.7197	3.70312	57.1644	-0.14022		2.41645	4.28424	4.07498	4.52252	2.26442	1.35633							4.4271	1.34184	484.531	-0.00385	0.49139	1.34529	481.164	-0.00342	9.50094	1.3461	483.924	-0.00266		8.76506	1.34885	931.471	-0.00218	9.88585	1.35027	919.567	-0.00223	14.1494	1.35429	900.788	0.000561709
11.1428	3.7012	50.4561	-0.13933		2.63152	4.26104	2.8043	4.60566	2.5476	1.36183							4.99528	1.34133	481.691	-0.00383	3.90042	1.34539	478.891	-0.00327	-0.15797	1.34342	480.515	-0.00276		0.75024	1.34735	922.454	-0.00255	7.88215	1.34943	913.556	-0.00227	21.1624	1.35443	894.777	0.000528083
11.5061	3.69959	44.5864	-0.1383		2.92948	4.23465	3.8033	4.3056	1.13729	2.11023							11.2452	1.34204	479.418	-0.00369	1.62773	1.34428	475.482	-0.00337	0.4102	1.34292	475.401	-0.00322		1.7521	1.34683	911.434	-0.00313	18.9025	1.35001	907.545	-0.0023	16.1531	1.35326	890.77	0.000714095
10.9728	3.69784	32.1442	-0.13837		3.45057	4.10082	2.91491	4.64653	1.342	1.30099							5.56345	1.3402	474.304	-0.00415	3.90042	1.34414	472.073	-0.00347	2.11472	1.34265	471.992	-0.00332		7.76321	1.34687	910.432	-0.00262	-2.13637	1.34708	897.527	-0.00277	13.1476	1.3523	884.759	0.00068047
7.64064	3.69562	27.3465	-0.13716		2.49009	4.2929	3.23615	4.50504	1.65544	1.42864							1.58625	1.33873	471.464	-0.00413	0.49139	1.34279	468.096	-0.00369	8.93277	1.34348	469.151	-0.0033		8.76506	1.34635	906.424	-0.00243	12.8914	1.3481	891.515	-0.00281	19.1587	1.35234	877.746	0.000536758
8.75413	3.69414	28.4533	-0.13498		2.6108	4.21423	3.57458	4.55435	2.85368	1.41121							9.54064	1.3398	468.055	-0.00423	5.03676	1.34313	465.823	-0.00355	2.68289	1.34152	466.878	-0.00316		14.7762	1.34638	903.419	-0.00213	8.884	1.34704	887.508	-0.00262	6.13463	1.35028	868.729	0.000173408
12.567	3.69311	22.3061	-0.134		2.43531	4.3214	2.46129	4.61733									5.56345	1.33833	465.782	-0.00409	7.87761	1.34311	464.119	-0.00329	-0.72614	1.34017	464.038	-0.00314		17.7817	1.34609	891.397	-0.00283	14.8951	1.34707	884.503	-0.00233	14.1494	1.35054	859.712	-0.000189942
10.8288	3.69116	25.8431	-0.13141		2.59516	4.17457	2.28226	4.70211									8.4043	1.33831	462.941	-0.00406	1.62773	1.34116	460.142	-0.00351	0.4102	1.33979	459.492	-0.00348		19.7854	1.34568	888.391	-0.00253	16.8988	1.34666	878.491	-0.00236	14.1494	1.34991	859.712	0.000435345
13.547	3.68994	29.8431	-0.12875		2.42551	4.27542	2.16995	4.65001									3.29076	1.33659	460.1	-0.00404	0.49139	1.34029	455.028	-0.00397	0.97837	1.33929	455.515	-0.0037		9.76691	1.34396	883.382	-0.00245	14.8951	1.34582	872.48	-0.00239	23.1661	1.35027	855.705	0.000621357
11.052	3.68786	23.6249	-0.12778		2.79662	4.21337	2.82767	4.61146									10.1088	1.33742	457.259	-0.00402	3.90042	1.34039	452.755	-0.00383	4.95557	1.3395	450.97	-0.00405		14.7762	1.34388	876.369	-0.0026	9.88585	1.34464	867.471	-0.00232	19.1587	1.34921	847.69	0.000367987
9.80646	3.68599	27.8675	-0.12508		3.05973	4.21328	2.63062	0.99925									3.29076	1.33534	453.85	-0.00412	2.1959	1.3394	449.346	-0.00393	8.3646	1.3396	447.561	-0.00415		23.7928	1.34424	872.361	-0.00241	8.884	1.34391	860.458	-0.00246	15.1513	1.34814	837.672	-0.000104914
9.0826	3.68421	20.324	-0.12433		3.05247	4.19198	2.84052	0.96761									6.13162	1.33532	445.896	-0.00519	-1.21312	1.33805	447.074	-0.00379	0.97837	1.33741	445.856	-0.00388		13.7743	1.34252	871.359	-0.0019	16.8988	1.34416	855.449	-0.00238	12.1457	1.34719	829.657	-0.000358713
9.2905	3.68258	18.1539	-0.12269		2.90566	4.18993	2.24284	1.01294									7.83613	1.33506	442.487	-0.00529	-4.05398	1.33682	443.665	-0.00389	-1.29431	1.3363	442.447	-0.00398		9.76691	1.34145	867.352	-0.00171	9.88585	1.34277	854.447	-0.00187	15.1513	1.34689	826.651	-6.21861e-05
14.4628	3.68177	14.5985	-0.12128		2.96668	4.12067	2.23153	1.00386									5.56345	1.33395	441.35	-0.0049	-4.05398	1.33619	439.687	-0.00411	6.66008	1.33737	440.174	-0.00384		10.7688	1.34094	862.343	-0.00163	13.8933	1.34258	853.445	-0.00135	12.1457	1.34594	819.638	-0.000205898
10.8925	3.67951	23.4171	-0.11782		3.43558	4.24855	3.95838	4.25772									3.85893	1.33296	440.214	-0.00452	1.05956	1.33665	435.71	-0.00433	7.22825	1.33686	438.47	-0.00358		6.76136	1.33987	850.321	-0.00233	3.87474	1.34086	845.43	-0.00161	9.14018	1.34498	818.637	0.000309838
10.9536	3.67786	12.4683	-0.11763		2.72111	4.20172	5.95145	4.25102									1.58625	1.33185	438.51	-0.00426	-0.07678	1.33579	433.438	-0.00419	-1.86248	1.3343	433.356	-0.00404		6.76136	1.33925	845.311	-0.00225	-8.14748	1.33891	840.421	-0.00153	17.155	1.34524	814.629	0.00049585
9.39429	3.67594	24.1287	-0.1137		3.21032	4.22447	3.24517	4.40114									3.85893	1.33171	433.964	-0.0046	5.03676	1.33625	431.165	-0.00405	-3.56699	1.33331	429.379	-0.00426		7.76321	1.33873	841.304	-0.00207	8.884	1.34015	832.406	-0.00178	15.1513	1.34439	806.614	0.000242479
10.5005	3.67445	17.5737	-0.11279		3.20204	4.25091	2.59104	4.44434									-0.68643	1.33012	428.851	-0.00506	4.46859	1.3355	428.892	-0.0039	0.4102	1.33353	425.402	-0.00448		31.8076	1.34074	834.291	-0.00221	28.921	1.34173	823.39	-0.00215	1.12537	1.34223	800.603	0.000208425
12.989	3.6732	10.2821	-0.112		2.22365	4.3244	1.92441	4.43121									-3.52729	1.32889	427.146	-0.0048	2.1959	1.33439	425.483	-0.004	-2.99882	1.33218	423.697	-0.00422		19.7854	1.3388	829.282	-0.00213	11.8896	1.33923	814.373	-0.00251	12.1457	1.34281	792.588	-4.48379e-05
10.3058	3.67109	12.1484	-0.10969		3.79141	4.08003	2.87632	4.40022									1.58625	1.32935	426.01	-0.00442	3.90042	1.33413	423.211	-0.00386	3.81923	1.33301	419.152	-0.00456		15.778	1.33773	825.274	-0.00195	3.87474	1.33773	809.364	-0.00243	11.1439	1.34208	789.583	0.000251154
7.95314	3.66904	8.34939	-0.10832		2.82914	4.20963	2.2628	4.45818									1.01808	1.3286	423.169	-0.00439	4.46859	1.33363	419.801	-0.00396	0.97837	1.33178	418.584	-0.00406		21.7891	1.33777	819.263	-0.00198	3.87474	1.3371	806.358	-0.00214	15.1513	1.34189	783.572	0.000217528
7.55514	3.66731	11.2258	-0.10584		3.06773	4.16569	2.43575	4.44215									1.58625	1.3281	422.033	-0.00401	8.44578	1.33385	417.529	-0.00382	2.11472	1.33139	415.743	-0.00404		15.778	1.33648	812.25	-0.00212	13.8933	1.33758	801.349	-0.00206	15.1513	1.34127	779.564	0.00040354
10.921	3.6662	13.7071	-0.10343		2.17834	4.21074	5.35549	4.34026									8.4043	1.32892	418.624	-0.00411	4.46859	1.33238	412.415	-0.00428	4.3874	1.33125	412.902	-0.00401		12.7725	1.33553	803.234	-0.00249	6.8803	1.33618	793.334	-0.00231	10.142	1.34009	776.559	0.000699103
8.22807	3.66409	17.2348	-0.10085		2.56873	4.28904	3.1292	4.31851									8.4043	1.3283	413.51	-0.00457	3.90042	1.33163	410.711	-0.00402	6.66008	1.33111	408.925	-0.00424		15.778	1.33523	792.213	-0.00307	22.9099	1.33731	784.317	-0.00268	12.1457	1.33969	767.542	0.000335753
9.1018	3.66257	11.3823	-0.09982		2.74714	4.2728	2.87627	4.3673									-0.11826	1.32586	408.397	-0.00504	-0.64495	1.33004	409.006	-0.00376	7.22825	1.3306	404.38	-0.00458		16.7799	1.33472	790.209	-0.00266	17.9007	1.33614	775.301	-0.00304	16.1531	1.3395	758.525	-2.75967e-05
11.1585	3.66124	23.0491	-0.09589		3.33415	4.20202	2.80035	4.32952									-2.39095	1.32475	404.988	-0.00513	7.30944	1.3311	403.325	-0.00434	3.81923	1.32925	401.539	-0.00456		15.778	1.33398	784.198	-0.0027	11.8896	1.33485	771.293	-0.00285	8.13833	1.33799	748.507	-0.000500498
9.65397	3.65933	16.7648	-0.09493		2.60726	4.2528	4.97981	4.32549									6.13162	1.32594	401.579	-0.00523	1.05956	1.32915	400.484	-0.00432	2.11472	1.32826	398.698	-0.00454		13.7743	1.33314	783.197	-0.00218	23.9118	1.33555	765.282	-0.00289	6.13463	1.33715	742.496	-0.00053423
10.9558	3.65788	6.50252	-0.09463		1.95098	4.38806	2.67462	4.40739									7.26796	1.32555	398.738	-0.00521	3.33224	1.32901	395.37	-0.00478	3.25106	1.32788	396.993	-0.00427		9.76691	1.33207	776.184	-0.00233	12.8914	1.33371	763.278	-0.00248	8.13833	1.33674	738.488	-0.000348218
11.5462	3.65631	14.8161	-0.09126		2.94914	4.27228	2.5081	0.99703									2.72259	1.32396	396.465	-0.00507	-0.64495	1.32753	391.961	-0.00488	1.54655	1.32689	394.153	-0.00425		16.7799	1.33221	770.172	-0.00236	17.9007	1.33364	759.271	-0.00229	12.1457	1.33656	734.481	-0.000162206
9.25998	3.65427	9.08474	-0.09021		1.85369	4.36822	3.35766	4.36983									4.99528	1.32382	393.624	-0.00505	-1.78129	1.32667	387.984	-0.0051	-2.99882	1.3253	390.175	-0.00447		18.7836	1.33181	766.165	-0.00217	15.897	1.33279	752.258	-0.00244	12.1457	1.33593	729.472	-8.6281e-05
9.42459	3.65263	18.1986	-0.0867		1.93059	4.34832	2.97235	4.4499									6.13162	1.32344	391.351	-0.00491	-2.34946	1.32592	386.279	-0.00484	-1.86248	1.32492	387.903	-0.00433		19.7854	1.33129	759.152	-0.00232	10.8877	1.33162	746.247	-0.00247	19.1587	1.33608	725.464	9.9731e-05
10.6787	3.65118	15.6482	-0.08512		2.42315	4.30122	2.07828	4.47394									3.85893	1.32233	386.806	-0.00525	-2.34946	1.32529	384.007	-0.0047	2.68289	1.32526	384.494	-0.00443		25.7965	1.33133	754.143	-0.00224	6.8803	1.33055	737.23	-0.00283	13.1476	1.33479	716.448	-0.000263619
11.0912	3.64958	10.5503	-0.08397		2.45458	4.31354	1.91357	4.47841									4.4271	1.32182	385.102	-0.00499	-2.34946	1.32467	379.461	-0.00504	-0.72614	1.32391	380.517	-0.00465		16.7799	1.32971	746.128	-0.0025	12.8914	1.33058	733.223	-0.00265	19.1587	1.33482	711.438	-0.000187265
12.8648	3.64821	9.49148	-0.08214		2.74481	4.17476	3.94761	4.30731									2.72259	1.32083	382.261	-0.00497	1.62773	1.32489	379.461	-0.00441	-3.56699	1.32268	379.948	-0.00415		15.778	1.32898	741.119	-0.00242	12.8914	1.32996	731.219	-0.00224	12.1457	1.33343	708.433	0.000108405
10.4344	3.64614	17.1128	-0.07888		3.92169	4.2179	1.88595	4.4839									1.58625	1.31997	381.124	-0.00458	1.62773	1.32426	374.348	-0.00487	7.79643	1.32447	376.539	-0.00425		9.76691	1.32769	734.106	-0.00256	20.9062	1.33021	724.206	-0.00239	10.142	1.33259	702.422	7.46724e-05
10.8956	3.64455	3.24217	-0.07918		2.4609	4.20377	2.76028	4.46809									1.01808	1.31922	378.284	-0.00456	1.05956	1.32352	370.939	-0.00497	7.22825	1.32372	374.835	-0.00398		19.7854	1.32816	728.095	-0.0026	28.921	1.33046	722.203	-0.00198	13.1476	1.33229	697.412	0.000151562
11.4276	3.64298	11.0551	-0.07589		3.16906	4.13612	4.03826	4.3256									3.29076	1.31908	374.875	-0.00466	-0.07678	1.32265	366.393	-0.00532	-0.15797	1.32152	370.858	-0.00421		24.7947	1.32809	721.082	-0.00274	15.897	1.32841	712.184	-0.00245	0.12352	1.33024	695.409	0.000557211
10.3866	3.64114	7.8274	-0.07442		3.18575	4.3059	5.91358	4.28298									8.4043	1.31954	373.17	-0.0044	2.1959	1.32251	363.553	-0.00529	-1.86248	1.32054	368.017	-0.00418		19.7854	1.32691	715.071	-0.00277	26.9173	1.32899	706.173	-0.00249	12.1457	1.33093	688.396	0.000413499
12.4729	3.63982	11.1838	-0.07187		1.93635	4.41401	2.4878	1.007									-0.11826	1.3171	368.056	-0.00486	9.01395	1.32333	361.848	-0.00503	6.66008	1.32172	364.608	-0.00428		14.7762	1.32574	711.063	-0.00259	17.9007	1.32738	695.153	-0.00307	13.1476	1.33041	679.379	5.01493e-05
12.1391	3.6381	10.7745	-0.06994		2.24585	4.32622	3.45808	4.36769									3.85893	1.31732	362.943	-0.00532	3.90042	1.32162	361.28	-0.00453	4.3874	1.32061	361.199	-0.00438		16.7799	1.32533	705.052	-0.00262	19.9044	1.32697	689.141	-0.0031	5.13278	1.32891	670.362	-0.000313201
8.49051	3.63583	11.3021	-0.06785		3.01696	4.19844	2.11473	4.47324									-2.39095	1.31537	361.807	-0.00494	0.49139	1.32027	359.575	-0.00426	0.97837	1.31926	359.494	-0.00412		7.76321	1.32372	699.041	-0.00266	11.8896	1.32547	687.138	-0.0027	10.142	1.32883	667.357	-1.71021e-05
12.781	3.63488	17.8176	-0.06477		2.65635	4.32904	3.19318	4.39017									1.58625	1.31559	358.966	-0.00492	5.03676	1.32061	355.03	-0.00461	5.52374	1.3196	356.085	-0.00422		9.76691	1.32331	695.034	-0.00247	17.9007	1.3255	684.132	-0.0024	19.1587	1.3292	661.346	-5.08348e-05
11.4799	3.633	15.7033	-0.06312		1.93643	4.38872	2.6617	4.42092									1.58625	1.31496	354.988	-0.00514	5.03676	1.31999	352.189	-0.00459	4.95557	1.31886	352.676	-0.00432		9.76691	1.32269	691.026	-0.00228	7.88215	1.32378	680.125	-0.00222	19.1587	1.32857	661.346	0.000574453
13.5268	3.63167	6.55161	-0.06264		2.8638	4.26951	2.18738	4.42176									3.85893	1.31482	353.284	-0.00488	2.76407	1.31888	349.348	-0.00456	-2.99882	1.31654	349.267	-0.00442		11.7706	1.32228	683.011	-0.00254	8.884	1.32326	674.114	-0.00225	23.1661	1.32838	650.325	-8.53501e-06
13.9042	3.63007	13.761	-0.05945		3.21118	4.22216	2.16774	4.41988									10.677	1.31565	349.875	-0.00498	8.44578	1.31946	348.78	-0.00406	-5.83967	1.31531	345.858	-0.00452		12.7725	1.32177	677	-0.00257	2.87289	1.32198	663.093	-0.00283	6.13463	1.32589	642.311	-0.000261798
8.45644	3.6275	14.3668	-0.05735		2.53669	4.29195	2.91379	4.41416									6.69979	1.31417	345.898	-0.0052	7.30944	1.31859	345.371	-0.00416	6.09191	1.31722	342.449	-0.00462		22.791	1.32224	673.995	-0.00227	19.9044	1.32322	659.086	-0.00265	10.142	1.32571	633.294	-0.000625148
9.43502	3.626	9.23807	-0.0562		2.5537	4.25845	2.00336	4.53694									8.97247	1.31403	341.921	-0.00542	3.33224	1.31712	338.553	-0.00498	8.93277	1.3172	338.472	-0.00484		25.7965	1.32194	665.98	-0.00253	12.8914	1.32183	653.075	-0.00268	16.1531	1.32574	628.285	-0.000549223
5.41873	3.62367	10.2872	-0.05402		2.42311	4.31361	3.70054	0.98925									2.72259	1.31208	337.943	-0.00564	-4.62215	1.3148	335.144	-0.00508	2.11472	1.31513	336.767	-0.00458		21.7891	1.32088	658.967	-0.00267	9.88585	1.32087	647.064	-0.00271	10.142	1.32445	624.277	-0.000363211
9.95957	3.62276	3.30554	-0.05318		3.06396	4.27282	2.60516	4.50553									0.44991	1.31097	336.807	-0.00525	0.49139	1.31527	331.167	-0.00531	2.11472	1.3145	333.926	-0.00456		12.7725	1.31926	652.956	-0.00271	16.8988	1.32101	644.058	-0.00242	3.12907	1.32306	619.268	-0.000286857
14.2628	3.6218	15.7784	-0.04912		2.01264	4.34219	3.37372	4.42015									6.13162	1.31155	332.83	-0.00547	2.1959	1.315	328.326	-0.00528	-3.56699	1.31267	331.086	-0.00454		24.7947	1.31996	645.943	-0.00285	12.8914	1.31995	640.051	-0.00223	6.13463	1.32276	615.261	-0.000100845
11.053	3.61961	5.14228	-0.04888		2.63918	4.28036	3.31082	4.43525									8.4043	1.31141	331.693	-0.00509	2.76407	1.3145	325.485	-0.00526	1.54655	1.31313	327.108	-0.00476		24.7947	1.31933	641.935	-0.00266	6.8803	1.31866	634.04	-0.00226	4.13092	1.32192	606.244	-0.000464195
9.51876	3.61769	9.65113	-0.04613		2.90987	4.26081	3.57582	4.43558									10.1088	1.31115	327.716	-0.00531	1.62773	1.31363	322.644	-0.00524	3.25106	1.31287	325.404	-0.0045		13.7743	1.3175	631.917	-0.00314	12.8914	1.3187	625.023	-0.00263	21.1624	1.32316	600.233	-0.000497821
12.5384	3.61652	12.7424	-0.04362		2.7613	4.29475	2.15544	4.54686									7.26796	1.30992	325.444	-0.00517	-1.78129	1.31228	320.94	-0.00498	-3.56699	1.31079	320.29	-0.00496		17.7817	1.31731	626.908	-0.00306	9.88585	1.31774	620.014	-0.00255	16.1531	1.32199	594.222	-0.000531446
8.67591	3.61422	10.2798	-0.04203		2.71201	4.30575	2.74862	4.50854									7.83613	1.30941	323.739	-0.00491	-0.64495	1.3119	318.667	-0.00484	2.68289	1.31149	315.745	-0.0053		24.7947	1.31745	621.898	-0.00298	10.8877	1.31723	615.004	-0.00247	7.13648	1.32037	589.212	-0.000455521
[truncated: 2,406 more rows]

## Sheet: Supplementary Figure 3
					Inset
Extend		Retract			Retract		Retract		Retract
[truncated: 2,402 more rows]

## Sheet: Supplementary Figure 4
Panel A													Panel B											Panel C
[truncated: 2,403 more rows]

[truncated: 12 more sheets: Supplementary Figure 5, Supplementary Figure 6, Supplementary Figure 7, Supplementary Figure 8, Supplementary Figure 9, Supplementary Figure 10, Supplementary Figure 11, Supplementary Figure 15, Supplementary Figure 18, Supplementary Figure 19, Supplementary Figure 20, Supplementary Figure 21]
